# Supplementary material for: Transcriptome Profiling Identifies Key Regulators of Tuber Skin Color in Potato
Source: Plants (Basel). 2025 May 20;14(10):1544. doi: 10.3390/plants14101544 (PMC12114785; doi:10.3390/plants14101544)
Supplement: Supplementary file 1 [file plants-14-01544-s001.zip]

Archive with 1 entries (1 files):
- plants-3639282-supplementary.xlsx
