# Supplementary material for: Transcriptome Profiling Identifies Key Regulators of Tuber Skin Color in Potato
Source: Plants (Basel). 2025 May 20;14(10):1544. doi: 10.3390/plants14101544 (PMC12114785; doi:10.3390/plants14101544)
Supplement: Supplementary file 1 [file plants-14-01544-s001.zip › plants-3639282-supplementary.xlsx]

## Sheet: Table S1
Table S1. Anthocyanin types and their contents (μg/g, mean ± SD, n = 3).
Anthocyanin Type	WL	WS	ML	MS
Pelargonidin-3-(p-coumaroyl)-rutinoside-5-glucoside	5.03 ± 1.03	12.83 ± 2.64	0.36 ± 0.13	6.31 ± 2.18
Peonidin-3-(p-coumaroyl)-rutinoside-5-glucoside	0.79 ± 0.23	1.68 ± 0.30	0.53 ± 0.21	1.53 ± 0.27
Pelargonidin-3-(feruloyl)-rutinoside-5-glucoside	1.25 ± 0.16	2.10 ± 0.38	0.32 ± 0.16	0.44 ± 0.06
Peonidin-3-(feruloyl)-rutinoside-5-glucoside	0.29 ± 0.12	0.81 ± 0.48	1.02 ± 0.46	0.21 ± 0.07
Pelargonidin-3-(p-coumaroyl)-rutinoside-5-(ethyl)-glucoside	0.22 ± 0.08	0.52 ± 0.15	--	0.43 ± 0.07

## Sheet: Table S2
Table S2. Primer sequences used for PCR amplification.
Chromosome	Forward Primer (5'–3')	Reverse Primer (5'–3')
8	CGAAGACACCAAATCGCTCAG	GAAACGCCATTAACATTTTACATCG
11	CAAGCTGCATGAAAGCCATC	TTTGCCTAAAAGTTTGTAGTGTGAGG
12	AGAGATCGATGTAAAACACGT	GTGGCATTTTGATGGATT
6	GCTGCTAAACACTCAAGCAGAA	CAACTACAAGATTCCATCCACAG
7	CGCAAATCTTCATCCGATTC	TCCGGCGGATAATACTTGTT
6	GGAAGTCCTCAACTGGCTG	TCAACTATATGCCTACTGCCCAA
4	CCGTTGATGGGATTGCACA	TGATATTAACCATGGCAGCAGC
9	CCTTGTAGAACAGCAGTGGTC	TCCGCCAAGACTGATGCA
3	ACTTCTGCATCTGGTGAAGC	GGTCTGGATTCCCAGGTTG
2	GACTGGCTGACCCTGAACTC	GACAAAATTACAGGAACTGCAAA
4	CGTTAAGGAGGAGGAGGAAAA	CCAAATAACGTGTTGAGCCC
10	TGGAATCCGAATTACGCTCT	AGGTTTTACCACTCGGGCTT
11	TATGGAAATTCCGGTGATGG	GACGGTGACAAAGAGGAAGG
5	TGGGAAGAATCCTGAAATGG	TGCTCTACCAATTAACGGCA
11	AATTTAACTTAGAAGATTAGTCTC	ATTTGGTTGGGTATGATA
1	CTACCAGTTTGTTGATTGTGGTG	AGGGACTTTAATTTGTTGGACG
8	TGATTCTCTTGCCTACTGTAATCG	CAAAGTGGTGTGAAGCTGTGA
10	TCCAGCTGATTGGTTAGGTTG	ATGCGAATCTACTCGTCATGG
2	GCGTCAGCGATTTCAGTACTA	TTCAGTCAACTCCTGTTGCG
9	CAACTCAAACCAGAAGGCAAA	GAGAAATGGGCACAAAAAACA
12	CACCGGAATAAGCGGATCT	TCTTCCCTTCCATTTGTCA
5	TTGATGAAAGGAATGCAGCTTGTG	ACGTTAAAGAAGTGAGAGTACGAC

## Sheet: Table S3
Table S3 Table Summary of mapping results (mapping to genome).
Sample	Replication	Total raw reads	Clean reads	Total mapped ratio	Uniquely mapped ratio	Clean Base(G)
WL	1	57624022	56383582	0.8745	0.827	8.46
	2	51509060	50110976	0.8775	0.8281	7.52
	3	53101114	51801416	0.8688	0.8223	7.77
ML	1	52590584	51329594	0.8745	0.8221	7.70
	2	47705584	46608698	0.8626	0.8159	6.99
	3	54634052	53536944	0.8765	0.8212	8.03
WS	1	52328590	51364458	0.8726	0.8177	7.7
	2	50348956	49556140	0.8726	0.8213	7.43
	3	62449282	61079540	0.8659	0.8143	9.16
MS	1	57760624	56419462	0.8717	0.8221	8.46
	2	52252590	51129802	0.8668	0.8152	7.67
	3	54755956	53423668	0.8682	0.8232	8.01

## Sheet: Table S4
Table S4 Genes enriched by the MEred module, related to Figure 3.
ID	Gene name	NR	Clustered group	TF-Family
Soltu.DM.01G003400	"Cytochrome P450"	hypothetical protein KY290_003690 [Solanum tuberosum]	1	-
Soltu.DM.01G007770	"Uncharacterized protein"	PREDICTED: proline-rich receptor-like protein kinase PERK9 [Solanum tuberosum]	1	-
Soltu.DM.01G048390	"Methylketone synthase Ib"	PREDICTED: salicylic acid-binding protein 2-like [Solanum tuberosum]	1	-
Soltu.DM.01G048400	"2-oxoglutarate-dependent dioxygenase"	PREDICTED: salicylic acid-binding protein 2-like [Solanum tuberosum]	1	-
Soltu.DM.01G048560	"Divinyl ether synthase"	PREDICTED: 1-aminocyclopropane-1-carboxylate oxidase 5-like [Solanum tuberosum]	1	-
Soltu.DM.02G003240	"Putative serine/threonine-protein kinase ppk1-like"	PREDICTED: delta(24)-sterol reductase-like isoform X1 [Solanum tuberosum]	1	-
Soltu.DM.02G003560	"NB-ARC domain-containing protein"	hypothetical protein H5410_035157 [Solanum commersonii]	1	-
Soltu.DM.02G004770	"Phospholipase D"	hypothetical protein KY289_013768 [Solanum tuberosum]	1	-
Soltu.DM.02G005940	"Hexosyltransferase"	hypothetical protein KY284_015180 [Solanum tuberosum]	1	-
Soltu.DM.02G006080	"BURP domain-containing protein"	PREDICTED: uncharacterized protein LOC102580500 isoform X1 [Solanum tuberosum]	1	-
Soltu.DM.02G008430	"Salicylic acid-binding protein 2"	PREDICTED: salicylic acid-binding protein 2-like [Solanum tuberosum]	1	-
Soltu.DM.02G008440	"UDP-glucosyltransferase"	PREDICTED: salicylic acid-binding protein 2-like isoform X2 [Solanum tuberosum]	1	-
Soltu.DM.02G010990	"Pectate_lyase_3 domain-containing protein"	PREDICTED: UDP-glycosyltransferase 87A2-like [Solanum tuberosum]	1	-
Soltu.DM.02G012590	"FAD-binding PCMH-type domain-containing protein"	PREDICTED: beta-amyrin 28-oxidase-like [Solanum tuberosum]	1	-
Soltu.DM.02G013240	"Chlorophyll a-b binding protein, chloroplastic"	PREDICTED: cannabidiolic acid synthase-like [Solanum tuberosum]	1	-
Soltu.DM.02G014480	"Uncharacterized protein"	hypothetical protein KY289_014398 [Solanum tuberosum]	1	-
Soltu.DM.02G015410	"Leucine-rich repeat family protein"	PREDICTED: cellulose synthase A catalytic subunit 8 [UDP-forming]	1	-
Soltu.DM.02G016400	"Rac-like GTP-binding protein RAC13"	PREDICTED: GDSL esterase/lipase At1g28580-like [Solanum tuberosum]	1	-
Soltu.DM.02G019240	"Uncharacterized protein"	hypothetical protein KY290_014646 [Solanum tuberosum]	1	-
Soltu.DM.02G020850	"MLO-like protein"	PREDICTED: glutathione S-transferase F11 [Solanum tuberosum]	1	-
Soltu.DM.02G023850	"Dihydroflavonol 4-reductase"	hypothetical protein KY285_014417 [Solanum tuberosum]	1	-
Soltu.DM.02G024900	"Uncharacterized protein"	dihydroflavonol-4-reductase [Solanum tuberosum]	1	-
Soltu.DM.02G026170	"Glycosyltransferase"	hypothetical protein H5410_008855 [Solanum commersonii]	1	-
Soltu.DM.02G027030	"Patatin"	PREDICTED: kinesin-like protein KIF19 [Solanum tuberosum]	1	-
Soltu.DM.03G018250	"Cysteine protease inhibitor 1"	PREDICTED: protein DETOXIFICATION 35-like [Solanum tuberosum]	1	-
Soltu.DM.03G020790	"Cytochrome P450 71A4"	PREDICTED: 4-coumarate-CoA ligase 2-like [Solanum tuberosum]	1	-
Soltu.DM.03G026090	"PBng143"	PREDICTED: L-tryptophan-pyruvate aminotransferase 1-like [Solanum tuberosum]	1	-
Soltu.DM.04G001700	"NBS-LRR protein"	PREDICTED: putative late blight resistance protein homolog R1A-3 isoform X1 [Solanum tuberosum]	1	-
Soltu.DM.04G001850	"Protein CCC1"	hypothetical protein KY289_019474 [Solanum tuberosum]	1	-
Soltu.DM.04G003430	"Glucosyltransferase"	PREDICTED: vacuolar iron transporter 1, partial [Solanum tuberosum]	1	-
Soltu.DM.04G032930	"Snakin-1"	PREDICTED: cytochrome b5-like [Solanum tuberosum]	1	-
Soltu.DM.04G034020	"Pectinesterase"	PREDICTED: uncharacterized protein LOC102594688 [Solanum tuberosum]	1	-
Soltu.DM.05G002830	"Uncharacterized protein"	PREDICTED: aluminum-activated malate transporter 9-like [Solanum tuberosum]	1	-
Soltu.DM.05G004700	"N-acetyltransferase domain-containing protein"	PREDICTED: transcription factor MYB3-like [Solanum tuberosum]	1	MYB
Soltu.DM.05G022280	"Laccase"	PREDICTED: probable chalcone-flavonone isomerase 3 [Solanum tuberosum]	1	-
Soltu.DM.05G023610	"Omega-3 fatty acid desaturase, endoplasmic reticulum"	hypothetical protein H5410_029077 [Solanum commersonii]	1	-
Soltu.DM.06G024420	"BTB/POZ domain-containing protein"	hypothetical protein KY289_027967 [Solanum tuberosum]	1	NAC
Soltu.DM.07G018010	"Protein kinase domain-containing protein"	hypothetical protein KY285_032062 [Solanum tuberosum]	1	-
Soltu.DM.08G019140	"Catechol oxidase"	PREDICTED: catechol oxidase B, chloroplastic [Solanum tuberosum]	1	-
Soltu.DM.08G020450	"Uncharacterized protein"	hypothetical protein KY289_034872 [Solanum tuberosum]	1	-
Soltu.DM.08G026700	"Major latex"	PREDICTED: leucoanthocyanidin dioxygenase [Solanum tuberosum]	1	-
Soltu.DM.09G000350	"Uncharacterized protein"	PREDICTED: MLP-like protein 28 [Solanum tuberosum]	1	-
Soltu.DM.09G008210	"Cytochrome P450"	PREDICTED: cytosolic sulfotransferase 7-like [Solanum tuberosum]	1	-
Soltu.DM.09G017160	"ATP binding protein"	PREDICTED: anthocyanidin 3-O-glucosyltransferase [Solanum tuberosum]	1	-
Soltu.DM.09G019660	"Single-stranded DNA-binding protein, ssb"	basic helix loop helix [Solanum tuberosum]	1	bHLH
Soltu.DM.09G025040	"Early light inducible protein"	PREDICTED: flavonoid 3',5'-methyltransferase-like isoform X1 [Solanum tuberosum]	1	-
Soltu.DM.11G000920	"Ubiquitin ligase protein cop1"	PREDICTED: serine/threonine-protein kinase HT1-like [Solanum tuberosum]	1	-
Soltu.DM.11G020990	"Uncharacterized protein"	flavonoid 3',5'-hydroxylase [Solanum tuberosum]	1	-
Soltu.DM.12G002520	"Apyrase 3"	PREDICTED: crocetin glucosyltransferase, chloroplastic-like [Solanum tuberosum]	1	-
Soltu.DM.12G006400	"Phosphoenolpyruvate carboxykinase (ATP)"	hypothetical protein KY285_009854 [Solanum tuberosum]	1	-
Soltu.DM.12G006430	"GIGANTEA-like protein"	hypothetical protein KY285_012133 [Solanum tuberosum]	1	-
Soltu.DM.12G008490	"DNA photolyase"	PREDICTED: 2-oxoisovalerate dehydrogenase subunit alpha 1, mitochondrial-like [Solanum tuberosum]	1	-
Soltu.DM.12G028750	"Glutathione transferase"	PREDICTED: linoleate 13S-lipoxygenase 2-1, chloroplastic-like [Solanum tuberosum]	1	-
novel.1839	"Uncharacterized protein"	hypothetical protein KY290_031172 [Solanum tuberosum]	1	-
novel.1841	-	hypothetical protein KY284_023002 [Solanum tuberosum]	1	-
novel.2178	"Major latex"	-	1	-
novel.2217	-	PREDICTED: MLP-like protein 34 [Solanum tuberosum]	1	-
novel.2223	"Major latex"	-	1	-
novel.2308	"Putative ovule protein"	-	1	-
Soltu.DM.01G004890	"Uncharacterized protein"	hypothetical protein KY289_000303 [Solanum tuberosum]	2	-
Soltu.DM.01G032720	"Putative MADS-box transcription factor 6-like"	PREDICTED: MADS-box transcription factor 6 [Solanum tuberosum]	2	MADS-MIKC
Soltu.DM.01G035070	"Wax synthase"	PREDICTED: O-acyltransferase WSD1-like [Solanum tuberosum]	2	-
Soltu.DM.01G041800	"Germin-like protein"	hypothetical protein BC332_22143 [Capsicum chinense]	2	-
Soltu.DM.01G046030	"PR1 protein"	PREDICTED: basic form of pathogenesis-related protein 1-like [Solanum tuberosum]	2	-
Soltu.DM.01G046580	"LOB domain-containing protein"	PREDICTED: LOB domain-containing protein 37-like [Solanum tuberosum]	2	LOB
Soltu.DM.01G049280	"Dehydration-responsive protein RD22"	hypothetical protein KY290_003247 [Solanum tuberosum]	2	-
Soltu.DM.01G050660	"Snakin-2"	snakin-2 precursor [Solanum tuberosum]	2	-
Soltu.DM.02G004790	-	hypothetical protein H5410_048299 [Solanum commersonii]	2	-
Soltu.DM.02G006090	"BURP domain-containing protein"	BURP domain-containing protein 5-like [Solanum stenotomum]	2	-
Soltu.DM.02G018660	"Replication factor A"	hypothetical protein KY289_035847 [Solanum tuberosum]	2	-
Soltu.DM.03G012490	"VAP27"	hypothetical protein H5410_015987 [Solanum commersonii]	2	-
Soltu.DM.03G016470	"SOC1 2"	hypothetical protein H5410_016644 [Solanum commersonii]	2	MADS-M-type
Soltu.DM.03G023640	"Proteinase inhibitor type-2 CEVI57"	PREDICTED: proteinase inhibitor type-2 [Solanum tuberosum]	2	-
Soltu.DM.03G023740	"Miraculin"	PREDICTED: miraculin [Solanum tuberosum]	2	-
Soltu.DM.03G031060	"Nucleic acid binding protein"	PREDICTED: uncharacterized protein LOC102596055 [Solanum tuberosum]	2	-
Soltu.DM.03G032080	"Zinc finger protein"	PREDICTED: probable E3 ubiquitin-protein ligase RNF217 [Solanum tuberosum]	2	-
Soltu.DM.03G034000	"F-box family protein"	PREDICTED: uncharacterized protein LOC102594947 [Solanum tuberosum]	2	-
Soltu.DM.04G011200	"Cystatin domain-containing protein"	PREDICTED: uncharacterized protein LOC102597746 [Solanum tuberosum]	2	-
Soltu.DM.04G014730	-	hypothetical protein KY285_034251 [Solanum tuberosum]	2	-
Soltu.DM.04G022800	"Cytochrome P450 monooxygenase CYP736B"	cytochrome P450 71AU50-like [Solanum stenotomum]	2	-
Soltu.DM.04G027470	"Cytochrome P450 92B1"	PREDICTED: cytochrome P450 71A1-like [Solanum tuberosum]	2	-
Soltu.DM.04G034170	"Patatin"	PREDICTED: patatin-like protein 2 isoform X3 [Solanum tuberosum]	2	-
Soltu.DM.05G016940	"23 kDa subunit of oxygen evolving system of photosystem II"	PREDICTED: oxygen-evolving enhancer protein 2, chloroplastic-like isoform X3 [Solanum tuberosum]	2	-
Soltu.DM.06G004480	"UPA23"	PREDICTED: uncharacterized protein LOC102578640 [Solanum tuberosum]	2	-
Soltu.DM.06G005440	"Nitrate transporter"	PREDICTED: protein NRT1/ PTR FAMILY 3.1-like [Solanum tuberosum]	2	-
Soltu.DM.06G013540	"SGT1"	PREDICTED: protein SGT1 homolog A-like [Solanum tuberosum]	2	-
Soltu.DM.06G017120	"Terpene synthase"	PREDICTED: germacrene C synthase-like [Solanum tuberosum]	2	-
Soltu.DM.06G023560	"Gibberellin 20 oxidase"	PREDICTED: probable 2-oxoglutarate-dependent dioxygenase AOP1 [Solanum tuberosum]	2	-
Soltu.DM.06G034600	"Uncharacterized protein"	uncharacterized protein LOC125807881 [Solanum verrucosum]	2	-
Soltu.DM.07G007050	"Uncharacterized protein"	PREDICTED: uncharacterized protein LOC102599048 [Solanum tuberosum]	2	-
Soltu.DM.07G017090	"Cell differentiation protein rcd1"	uncharacterized protein LOC125839723 [Solanum verrucosum]	2	Rcd1-like
Soltu.DM.08G001790	"Aromatic amino acid decarboxylase 2"	PREDICTED: histidine decarboxylase-like [Solanum tuberosum]	2	-
Soltu.DM.08G003860	"Putative ovule protein"	uncharacterized protein LOC125814469 isoform X4 [Solanum verrucosum]	2	-
Soltu.DM.08G018170	"Pentatricopeptide repeat-containing protein"	hypothetical protein H5410_042563 [Solanum commersonii]	2	-
Soltu.DM.08G020030	"Cytochrome P450"	PREDICTED: cytochrome P450 71D11-like [Solanum tuberosum]	2	-
Soltu.DM.08G023230	"Dynamin"	PREDICTED: dynamin-related protein 1E-like [Solanum tuberosum]	2	-
Soltu.DM.08G023860	"Major pollen allergen Ory s 1"	PREDICTED: expansin-like B1 [Solanum tuberosum]	2	-
Soltu.DM.08G024710	"Oxidoreductase"	PREDICTED: inositol 2-dehydrogenase/D-chiro-inositol 3-dehydrogenase [Solanum tuberosum]	2	-
Soltu.DM.08G027250	"Uncharacterized protein"	PREDICTED: ethylene-responsive proteinase inhibitor 1-like [Solanum tuberosum]	2	-
Soltu.DM.08G029190	"Uncharacterized protein"	hypothetical protein H5410_043904 [Solanum commersonii]	2	-
Soltu.DM.09G002180	"Putative ovule protein"	metallothionein-like protein type 2 B [Solanum pennellii]	2	-
Soltu.DM.09G030440	"Cell wall protein"	hypothetical protein KY284_037266 [Solanum tuberosum]	2	-
Soltu.DM.09G030450	"Cell wall protein"	hypothetical protein KY284_037266 [Solanum tuberosum]	2	-
Soltu.DM.10G025040	"Beta-fructofuranosidase"	apoplastic invertase [Solanum tuberosum]	2	-
Soltu.DM.10G027780	"AAA domain-containing protein"	PREDICTED: protein HYPER-SENSITIVITY-RELATED 4-like [Solanum tuberosum]	2	-
Soltu.DM.11G021330	"Uncharacterized protein"	PREDICTED: uncharacterized protein LOC102593250 [Solanum tuberosum]	2	-
Soltu.DM.11G021590	"Fatty acyl-CoA reductase"	PREDICTED: fatty acyl-CoA reductase 1-like isoform X1 [Solanum tuberosum]	2	-
Soltu.DM.12G003800	"Uncharacterized protein"	PREDICTED: uncharacterized protein LOC102603344 [Solanum tuberosum]	2	-
Soltu.DM.12G009450	"Cytochrome P450"	cytochrome P450 71AU50-like isoform X2 [Solanum stenotomum]	2	-
novel.1256	-	-	2	-
novel.1269	"Uncharacterized protein"	-	2	-
novel.1548	"Putative ovule protein"	-	2	-
novel.1572	"Uncharacterized protein"	hypothetical protein H5410_059262 [Solanum commersonii]	2	-
novel.1575	-	-	2	-
novel.1682	"Low-molecular-weight cysteine-rich protein LCR78"	hypothetical protein H5410_034946 [Solanum commersonii]	2	-
novel.1687	"Uncharacterized protein"	hypothetical protein H5410_023822 [Solanum commersonii]	2	-
novel.1937	"Late blight resistance protein"	hypothetical protein KY289_019733 [Solanum tuberosum]	2	-
novel.1982	"Polyprotein, putative"	Polyprotein, putative [Solanum demissum]	2	-
novel.2094	-	-	2	-
novel.2209	"Uncharacterized protein"	thaumatin-like protein [Solanum verrucosum]	2	-
novel.2212	-	-	2	-
novel.2443	"Low-molecular-weight cysteine-rich protein LCR78"	hypothetical protein H5410_034946 [Solanum commersonii]	2	-
novel.259	"Uncharacterized protein"	-	2	-
novel.2623	"Uncharacterized protein"	hypothetical protein KY290_012139 [Solanum tuberosum]	2	-
novel.2626	"Uncharacterized protein"	hypothetical protein H5410_012784 [Solanum commersonii]	2	-
novel.291	"Telomerase reverse transcriptase"	hypothetical protein KY284_004138 [Solanum tuberosum]	2	-
novel.2923	-	PREDICTED: uncharacterized protein LOC102579184 [Solanum tuberosum]	2	-
novel.2954	"TNP2-like transposon protein"	uncharacterized protein LOC125850568 isoform X6 [Solanum stenotomum]	2	-
novel.3153	"GRF-type domain-containing protein"	hypothetical protein KY289_036364 [Solanum tuberosum]	2	-
novel.389	"Uncharacterized protein"	hypothetical protein H5410_010297 [Solanum commersonii]	2	-
novel.550	"FAD-binding PCMH-type domain-containing protein"	hypothetical protein H5410_007295 [Solanum commersonii]	2	-
novel.628	"Putative ovule protein"	-	2	-
novel.840	"ATP-dependent (S)-NAD(P)H-hydrate dehydratase"	uncharacterized protein LOC104087355 [Nicotiana tomentosiformis]	2	-
novel.873	-	-	2	-
Soltu.DM.02G007350	"BHLH transcription factor"	PREDICTED: transcription factor bHLH93-like [Solanum tuberosum]	3	bHLH
Soltu.DM.02G023540	"Rac-like GTPase 1"	PREDICTED: rac-like GTP-binding protein RHO1 [Solanum tuberosum]	3	-
Soltu.DM.02G028240	"D-type cyclin family 3 subgroup 1"	hypothetical protein KY289_014943 [Solanum tuberosum]	3	-
Soltu.DM.02G033310	"Uncharacterized protein"	hypothetical protein KY284_015513 [Solanum tuberosum]	3	-
Soltu.DM.04G029720	"Pentatricopeptide repeat-containing protein"	hypothetical protein H5410_023916 [Solanum commersonii]	3	-
Soltu.DM.06G017710	"FSH1 domain-containing protein"	PREDICTED: dihydrofolate reductase-like [Solanum tuberosum]	3	-
Soltu.DM.06G033950	"Pectate lyase"	hypothetical protein H5410_034627 [Solanum commersonii]	3	-
Soltu.DM.08G009790	"Heat shock protein binding protein"	DnaJ -like protein subfamily C GRV2 [Capsicum chinense]	3	-
Soltu.DM.08G017270	"Lyciumin peptide"	PREDICTED: uncharacterized protein LOC102588389 isoform X2 [Solanum tuberosum]	3	-
Soltu.DM.09G005700	"Phenylalanine ammonia-lyase"	PREDICTED: phenylalanine ammonia-lyase-like [Solanum tuberosum]	3	-
Soltu.DM.09G028560	"Chalcone synthase"	chalcone synthase 1B [Solanum verrucosum]	3	-
Soltu.DM.10G000240	"DNA-3-methyladenine glycosylase"	PREDICTED: DNA-3-methyladenine glycosylase 1-like [Solanum tuberosum]	3	-
Soltu.DM.12G020800	"uncharacterized protein LOC107788161 isoform X2"	hypothetical protein KY289_011622 [Solanum tuberosum]	3	-
Soltu.DM.12G023200	"Uncharacterized protein"	PREDICTED: MYB-like transcription factor ETC1 [Solanum tuberosum]	3	MYB-related
Soltu.DM.01G041830	"Germin-like protein"	PREDICTED: putative germin-like protein 2-1 [Solanum tuberosum]	4	-
Soltu.DM.01G041910	"Germin-like protein"	germin-like protein subfamily 1 member 13 isoform X1 [Solanum stenotomum]	4	-
Soltu.DM.02G027640	"Uncharacterized protein"	PREDICTED: uncharacterized protein LOC102592988 [Solanum tuberosum]	4	-
Soltu.DM.03G016460	"MADS-box transcription factor FBP22"	PREDICTED: MADS-box protein SOC1-like isoform X2 [Solanum tuberosum]	4	-
Soltu.DM.11G022440	"Metal ion binding protein"	PREDICTED: uncharacterized protein LOC102597591 [Solanum tuberosum]	4	-
novel.1154	"Uncharacterized protein"	hypothetical protein KY284_020023 [Solanum tuberosum]	4	-
novel.1443	"Uncharacterized protein"	hypothetical protein KY290_008271 [Solanum tuberosum]	4	-
novel.1977	"Uncharacterized protein"	hypothetical protein KY289_023617 [Solanum tuberosum]	4	-
novel.3012	"Putative polyprotein"	LOW QUALITY PROTEIN: uncharacterized protein LOC107027889 [Solanum pennellii]	4	-
novel.503	-	hypothetical protein KY285_013303 [Solanum tuberosum]	4	-

## Sheet: Table S5
Table S5 Clustered group of the differently expressed genes, related to Figure 4.
ID	Gene name	NR	Clustered group	TF-Family
Soltu.DM.01G003400	"Cytochrome P450"	hypothetical protein KY290_003690 [Solanum tuberosum]	1	-
Soltu.DM.01G005460	"ATP binding protein"	hypothetical protein KY289_000358 [Solanum tuberosum]	1	-
Soltu.DM.01G007770	"Uncharacterized protein"	PREDICTED: proline-rich receptor-like protein kinase PERK9 [Solanum tuberosum]	1	-
Soltu.DM.01G008060	"Taxane 13-alpha-hydroxylase cytochrome P450"	PREDICTED: uncharacterized protein LOC102603835 [Solanum tuberosum]	1	-
Soltu.DM.01G015000	"Putative ovule protein"	PREDICTED: beta-amyrin 28-oxidase-like [Solanum tuberosum]	1	-
Soltu.DM.01G023390	"Histone H3.2"	hypothetical protein KIW84_036100, partial [Pisum sativum]	1	-
Soltu.DM.01G025570	"DRT100"	histone H3.2 [Capsicum annuum]	1	-
Soltu.DM.01G027800	"Uncharacterized protein"	hypothetical protein KY284_001997 [Solanum tuberosum]	1	-
Soltu.DM.01G033240	"Putative mitochondrial Rho GTPase 1-like"	hypothetical protein H5410_011975 [Solanum commersonii]	1	-
Soltu.DM.01G038540	"Xyloglucan endotransglucosylase/hydrolase"	hypothetical protein KY284_004288 [Solanum tuberosum]	1	-
Soltu.DM.01G039330	"Basic blue copper protein"	PREDICTED: probable xyloglucan endotransglucosylase/hydrolase 1 [Solanum tuberosum]	1	-
Soltu.DM.01G043360	"Separase"	PREDICTED: basic blue protein-like [Solanum tuberosum]	1	-
Soltu.DM.01G043620	"Uncharacterized protein"	PREDICTED: separase [Solanum tuberosum]	1	-
Soltu.DM.01G044140	"GATA transcription factor"	PREDICTED: NAC transcription factor 25 [Solanum tuberosum]	1	NAC
Soltu.DM.01G044880	"Cineol synthase"	PREDICTED: probable 2-oxoglutarate/Fe(II)-dependent dioxygenase [Solanum tuberosum]	1	-
Soltu.DM.01G045250	"C2H2-type domain-containing protein"	PREDICTED: terpene synthase 10-like [Solanum tuberosum]	1	-
Soltu.DM.01G046820	"Methylketone synthase Ib"	zinc finger protein 4-like [Solanum pennellii]	1	-
Soltu.DM.01G048390	"Methylketone synthase Ib"	PREDICTED: salicylic acid-binding protein 2-like [Solanum tuberosum]	1	-
Soltu.DM.01G048400	"2-oxoglutarate-dependent dioxygenase"	PREDICTED: salicylic acid-binding protein 2-like [Solanum tuberosum]	1	-
Soltu.DM.01G048560	"Divinyl ether synthase"	PREDICTED: 1-aminocyclopropane-1-carboxylate oxidase 5-like [Solanum tuberosum]	1	-
Soltu.DM.01G048780	"Dehydration-responsive protein RD22"	hypothetical protein H5410_010265 [Solanum commersonii]	1	-
Soltu.DM.01G049250	"Glucose-1-phosphate adenylyltransferase"	hypothetical protein KY290_003247 [Solanum tuberosum]	1	-
Soltu.DM.01G049590	"Protein DETOXIFICATION"	PREDICTED: glucose-1-phosphate adenylyltransferase large subunit 1 [Solanum tuberosum]	1	-
Soltu.DM.01G050120	"Uncharacterized protein"	protein DETOXIFICATION 46, chloroplastic-like [Solanum verrucosum]	1	-
Soltu.DM.02G001380	"Uncharacterized protein"	hypothetical protein H5410_043655 [Solanum commersonii]	1	-
Soltu.DM.02G001580	"Putative NAD(P)-binding Rossmann-fold superfamily protein-like"	PREDICTED: cytochrome P450 86B1-like [Solanum tuberosum]	1	-
Soltu.DM.02G003060	"FAD-binding PCMH-type domain-containing protein"	PREDICTED: C-factor [Solanum tuberosum]	1	-
Soltu.DM.02G003240	"Putative serine/threonine-protein kinase ppk1-like"	PREDICTED: delta(24)-sterol reductase-like isoform X1 [Solanum tuberosum]	1	-
Soltu.DM.02G003560	"NB-ARC domain-containing protein"	hypothetical protein H5410_035157 [Solanum commersonii]	1	-
Soltu.DM.02G004770	"Phospholipase D"	hypothetical protein KY289_013768 [Solanum tuberosum]	1	-
Soltu.DM.02G005480	"Tetratricopeptide repeat protein"	PREDICTED: phospholipase D delta-like [Solanum tuberosum]	1	-
Soltu.DM.02G005940	"Hexosyltransferase"	hypothetical protein KY284_015180 [Solanum tuberosum]	1	-
Soltu.DM.02G006080	"BURP domain-containing protein"	PREDICTED: uncharacterized protein LOC102580500 isoform X1 [Solanum tuberosum]	1	-
Soltu.DM.02G006100	"Dehydrin DH2a"	PREDICTED: BURP domain-containing protein 5-like [Solanum tuberosum]	1	-
Soltu.DM.02G006200	"Ribulose bisphosphate carboxylase small subunit, chloroplastic"	PREDICTED: dehydrin Xero 1-like [Solanum tuberosum]	1	-
Soltu.DM.02G007030	"Multicopper oxidase"	ribulose bisphosphate carboxylase small subunit, chloroplastic 1 [Solanum tuberosum]	1	-
Soltu.DM.02G008300	"Salicylic acid-binding protein 2"	L-ascorbate oxidase homolog [Solanum verrucosum]	1	-
Soltu.DM.02G008430	"Salicylic acid-binding protein 2"	PREDICTED: salicylic acid-binding protein 2-like [Solanum tuberosum]	1	-
Soltu.DM.02G008440	"UDP-glucosyltransferase"	PREDICTED: salicylic acid-binding protein 2-like isoform X2 [Solanum tuberosum]	1	-
Soltu.DM.02G010990	"Pectate_lyase_3 domain-containing protein"	PREDICTED: UDP-glycosyltransferase 87A2-like [Solanum tuberosum]	1	-
Soltu.DM.02G011180	"Uncharacterized protein"	PREDICTED: polygalacturonase QRT3 [Solanum tuberosum]	1	-
Soltu.DM.02G012590	"FAD-binding PCMH-type domain-containing protein"	PREDICTED: beta-amyrin 28-oxidase-like [Solanum tuberosum]	1	-
Soltu.DM.02G013200	"FAD-binding PCMH-type domain-containing protein"	PREDICTED: cannabidiolic acid synthase-like [Solanum tuberosum]	1	-
Soltu.DM.02G013240	"Chlorophyll a-b binding protein, chloroplastic"	PREDICTED: cannabidiolic acid synthase-like [Solanum tuberosum]	1	-
Soltu.DM.02G013810	"Chlorophyll a-b binding protein, chloroplastic"	PREDICTED: chlorophyll a-b binding protein 1C, chloroplastic-like [Solanum tuberosum]	1	-
Soltu.DM.02G014000	"Chlorophyll a-b binding protein, chloroplastic"	PREDICTED: chlorophyll a-b binding protein 1C, chloroplastic [Solanum tuberosum]	1	-
Soltu.DM.02G014010	"Chlorophyll a-b binding protein, chloroplastic"	PREDICTED: chlorophyll a-b binding protein 1B, chloroplastic-like [Solanum tuberosum]	1	-
Soltu.DM.02G014020	"Chlorophyll a-b binding protein, chloroplastic"	hypothetical protein KY289_014362 [Solanum tuberosum]	1	-
Soltu.DM.02G014030	"Chlorophyll a-b binding protein, chloroplastic"	PREDICTED: chlorophyll a-b binding protein 1B, chloroplastic-like [Solanum tuberosum]	1	-
Soltu.DM.02G014040	"Na(+)/H(+) antiporter"	PREDICTED: chlorophyll a-b binding protein 1C, chloroplastic-like isoform X2 [Solanum tuberosum]	1	-
Soltu.DM.02G014090	"Uncharacterized protein"	PREDICTED: cation/H(+) antiporter 18-like [Solanum tuberosum]	1	-
Soltu.DM.02G014110	"Nuclear localized protein 1"	PREDICTED: probable purine permease 9 isoform X1 [Solanum tuberosum]	1	-
Soltu.DM.02G014420	"Rab-GAP TBC domain-containing protein"	uncharacterized protein LOC125836353 [Solanum verrucosum]	1	-
Soltu.DM.02G014480	"Uncharacterized protein"	hypothetical protein KY289_014398 [Solanum tuberosum]	1	-
Soltu.DM.02G015100	"Cellulose synthase"	hypothetical protein H5410_007530 [Solanum commersonii]	1	-
Soltu.DM.02G015410	"Leucine-rich repeat family protein"	PREDICTED: cellulose synthase A catalytic subunit 8 [UDP-forming]	1	-
Soltu.DM.02G015430	"O-fucosyltransferase family protein"	PREDICTED: SAP-like protein BP-73 [Solanum tuberosum]	1	-
Soltu.DM.02G015710	"Phospholipase A1"	PREDICTED: uncharacterized protein At1g04910 isoform X1 [Solanum tuberosum]	1	-
Soltu.DM.02G016250	"GDSL esterase/lipase"	PREDICTED: phospholipase A1-IIgamma-like [Solanum tuberosum]	1	-
Soltu.DM.02G016400	"Rac-like GTP-binding protein RAC13"	PREDICTED: GDSL esterase/lipase At1g28580-like [Solanum tuberosum]	1	-
Soltu.DM.02G016690	"CASP-like protein"	rac-like GTP-binding protein RAC13 [Solanum lycopersicum]	1	-
Soltu.DM.02G017680	"ATP binding protein"	PREDICTED: CASP-like protein 1C1 [Solanum tuberosum]	1	-
Soltu.DM.02G018880	"Receptor-like serine/threonine-protein kinase"	PREDICTED: uncharacterized protein LOC102601929 [Solanum tuberosum]	1	-
Soltu.DM.02G019240	"Uncharacterized protein"	hypothetical protein KY290_014646 [Solanum tuberosum]	1	-
Soltu.DM.02G019440	"Pectinesterase"	PREDICTED: uncharacterized protein LOC102599690 [Solanum tuberosum]	1	-
Soltu.DM.02G019820	"Uncharacterized protein"	hypothetical protein KY284_014101 [Solanum tuberosum]	1	-
Soltu.DM.02G020050	"Adenosine 5'-phosphosulfate reductase"	hypothetical protein EJD97_013123 [Solanum chilense]	1	-
Soltu.DM.02G020240	"Glycine-rich protein"	PREDICTED: 5'-adenylylsulfate reductase 1, chloroplastic [Solanum tuberosum]	1	-
Soltu.DM.02G020290	"Zinc finger, RING-type"	hypothetical protein [Datura stramonium]	1	-
Soltu.DM.02G020680	"Ran GTPase binding protein"	hypothetical protein KY289_014749 [Solanum tuberosum]	1	-
Soltu.DM.02G020760	"Glutathione transferase"	PREDICTED: uncharacterized protein LOC102586818 isoform X1 [Solanum tuberosum]	1	-
Soltu.DM.02G020850	"MLO-like protein"	PREDICTED: glutathione S-transferase F11 [Solanum tuberosum]	1	-
Soltu.DM.02G023680	"Flavanone 3 beta-hydroxylase"	MLO-like protein 4 [Solanum stenotomum]	1	-
Soltu.DM.02G023850	"Dihydroflavonol 4-reductase"	hypothetical protein KY285_014417 [Solanum tuberosum]	1	-
Soltu.DM.02G024400	"DNA binding protein"	LOW QUALITY PROTEIN: GATA transcription factor 5-like [Solanum stenotomum]	1	C2C2-GATA
Soltu.DM.02G024900	"Uncharacterized protein"	dihydroflavonol-4-reductase [Solanum tuberosum]	1	-
Soltu.DM.02G026170	"Glycosyltransferase"	hypothetical protein H5410_008855 [Solanum commersonii]	1	-
Soltu.DM.02G026660	"Glycosyltransferase"	PREDICTED: 7-deoxyloganetic acid glucosyltransferase-like [Solanum tuberosum]	1	-
Soltu.DM.02G026690	"Kinesin-like protein"	7-deoxyloganetic acid glucosyltransferase-like [Solanum verrucosum]	1	-
Soltu.DM.02G027030	"Patatin"	PREDICTED: kinesin-like protein KIF19 [Solanum tuberosum]	1	-
Soltu.DM.02G027060	"ALCATRAZ/SPATULA"	PREDICTED: transcription factor bHLH18-like [Solanum tuberosum]	1	bHLH
Soltu.DM.02G028560	"MYBR domain class transcription factor"	PREDICTED: transcription factor SPATULA [Solanum tuberosum]	1	bHLH
Soltu.DM.02G029080	"Uncharacterized protein"	PREDICTED: patatin-like protein 2 isoform X2 [Solanum tuberosum]	1	-
Soltu.DM.02G029120	"Hexosyltransferase"	PREDICTED: uncharacterized protein LOC102586986 [Solanum tuberosum]	1	-
Soltu.DM.02G029940	"Cinnamoyl-CoA reductase"	PREDICTED: probable galacturonosyltransferase-like 1 [Solanum tuberosum]	1	-
Soltu.DM.02G030040	"Proline dehydrogenase"	PREDICTED: dihydroflavonol-4-reductase-like [Solanum tuberosum]	1	-
Soltu.DM.02G030160	"Structural maintenance of chromosomes protein"	PREDICTED: proline dehydrogenase 2, mitochondrial-like [Solanum tuberosum]	1	-
Soltu.DM.02G031710	"Ankyrin repeat-containing protein"	hypothetical protein KY284_029539 [Solanum tuberosum]	1	-
Soltu.DM.02G034030	"Chlorophyll a-b binding protein, chloroplastic"	PREDICTED: ankyrin-3 [Solanum tuberosum]	1	-
Soltu.DM.03G000820	"Chlorophyll a-b binding protein, chloroplastic"	chlorophyll a-b binding protein 3C-like [Solanum tuberosum]	1	-
Soltu.DM.03G000830	"Chlorophyll a-b binding protein, chloroplastic"	chlorophyll a-b binding protein 3C, chloroplastic-like [Solanum verrucosum]	1	-
Soltu.DM.03G000840	"Chlorophyll a-b binding protein, chloroplastic"	PREDICTED: chlorophyll a-b binding protein 3C, chloroplastic-like [Solanum tuberosum]	1	-
Soltu.DM.03G000850	"Chlorophyll a-b binding protein, chloroplastic"	chlorophyll a-b binding protein 3C, chloroplastic-like [Solanum verrucosum]	1	-
Soltu.DM.03G000860	"Chlorophyll a-b binding protein, chloroplastic"	chlorophyll a-b binding protein 3C, chloroplastic-like [Solanum verrucosum]	1	-
Soltu.DM.03G000870	"Chlorophyll a-b binding protein, chloroplastic"	PREDICTED: chlorophyll a-b binding protein 3C, chloroplastic-like [Solanum tuberosum]	1	-
Soltu.DM.03G000900	"CBS domain-containing protein"	hypothetical protein H5410_013670 [Solanum commersonii]	1	-
Soltu.DM.03G002110	"15-cis-phytoene synthase"	PREDICTED: CBS domain-containing protein CBSX5-like [Solanum tuberosum]	1	-
Soltu.DM.03G002970	"Uncharacterized protein"	PREDICTED: phytoene synthase 1, chloroplastic [Solanum tuberosum]	1	-
Soltu.DM.03G004250	"Alcohol dehydrogenase"	PREDICTED: uncharacterized protein LOC102578315 [Solanum tuberosum]	1	-
Soltu.DM.03G005690	"Cell division protease ftsH"	alcohol dehydrogenase-like 1 [Solanum tuberosum]	1	-
Soltu.DM.03G006520	"AT-hook motif nuclear-localized protein"	hypothetical protein KY284_016154 [Solanum tuberosum]	1	-
Soltu.DM.03G016030	"Uncharacterized protein"	PREDICTED: AT-hook motif nuclear-localized protein 1 [Solanum tuberosum]	1	-
Soltu.DM.03G016770	"Protein DETOXIFICATION"	PREDICTED: traB domain-containing protein isoform X4 [Solanum tuberosum]	1	-
Soltu.DM.03G018250	"Cysteine protease inhibitor 1"	PREDICTED: protein DETOXIFICATION 35-like [Solanum tuberosum]	1	-
Soltu.DM.03G018520	"Uncharacterized protein"	PREDICTED: cysteine protease inhibitor 1-like [Solanum tuberosum]	1	-
Soltu.DM.03G018800	"Uncharacterized protein"	hypothetical protein KY290_018077 [Solanum tuberosum]	1	-
Soltu.DM.03G019820	"4-coumarate-CoA ligase"	PREDICTED: trans-resveratrol di-O-methyltransferase-like [Solanum tuberosum]	1	-
Soltu.DM.03G020790	"Cytochrome P450 71A4"	PREDICTED: 4-coumarate-CoA ligase 2-like [Solanum tuberosum]	1	-
Soltu.DM.03G025340	"Cytochrome P450 71A4"	PREDICTED: cytochrome P450 71A4-like [Solanum tuberosum]	1	-
Soltu.DM.03G025350	"Alliin lyase"	PREDICTED: cytochrome P450 71A4-like [Solanum tuberosum]	1	-
Soltu.DM.03G026090	"PBng143"	PREDICTED: L-tryptophan-pyruvate aminotransferase 1-like [Solanum tuberosum]	1	-
Soltu.DM.03G027900	"Chlorophyll a-b binding protein, chloroplastic"	hypothetical protein KY289_017818 [Solanum tuberosum]	1	-
Soltu.DM.03G030020	"Cinnamoyl CoA reductase"	chlorophyll a-b binding protein CAB11 [Solanum lycopersicum]	1	-
Soltu.DM.03G030980	"Cellulase"	PREDICTED: cinnamoyl CoA reductase isoform X1 [Solanum tuberosum]	1	-
Soltu.DM.03G033080	"Polygalacturonase"	PREDICTED: uncharacterized protein LOC102595818 isoform X2 [Solanum tuberosum]	1	-
Soltu.DM.03G035610	"Disease resistance protein"	hypothetical protein H5410_009905 [Solanum commersonii]	1	-
Soltu.DM.04G001700	"NBS-LRR protein"	PREDICTED: putative late blight resistance protein homolog R1A-3 isoform X1 [Solanum tuberosum]	1	-
Soltu.DM.04G001850	"Protein CCC1"	hypothetical protein KY289_019474 [Solanum tuberosum]	1	-
Soltu.DM.04G003430	"Glucosyltransferase"	PREDICTED: vacuolar iron transporter 1, partial [Solanum tuberosum]	1	-
Soltu.DM.04G003860	"Cytochrome P450"	zeatin O-glucosyltransferase-like [Solanum stenotomum]	1	-
Soltu.DM.04G004780	"Myb-like transcription factor 6"	PREDICTED: transcription factor DIVARICATA-like [Solanum tuberosum]	1	MYB
Soltu.DM.04G006200	"Deacetylase"	premnaspirodiene oxygenase-like [Solanum stenotomum]	1	-
Soltu.DM.04G014010	"ATGCN5"	PREDICTED: histone deacetylase HDT2-like [Solanum tuberosum]	1	-
Soltu.DM.04G023400	"Putative F-box/kelch-repeat protein-like"	PREDICTED: ABC transporter F family member 5 [Solanum tuberosum]	1	-
Soltu.DM.04G025390	"Uncharacterized protein"	PREDICTED: F-box/kelch-repeat protein At3g23880-like [Solanum tuberosum]	1	-
Soltu.DM.04G025610	"Uncharacterized protein"	hypothetical protein H5410_023420 [Solanum commersonii]	1	-
Soltu.DM.04G027760	"Putative ovule protein"	hypothetical protein KY284_034805, partial [Solanum tuberosum]	1	-
Soltu.DM.04G028080	"Receptor protein kinase"	PREDICTED: uncharacterized protein LOC102605236 [Solanum tuberosum]	1	-
Soltu.DM.04G029590	"Cytochrome B5"	PREDICTED: probable LRR receptor-like serine/threonine-protein kinase At4g08850 isoform X5 [Solanum tuberosum]	1	-
Soltu.DM.04G032930	"Snakin-1"	PREDICTED: cytochrome b5-like [Solanum tuberosum]	1	-
Soltu.DM.04G032980	"Uncharacterized protein"	PREDICTED: snakin-1-like [Solanum tuberosum]	1	-
Soltu.DM.04G034020	"Pectinesterase"	PREDICTED: uncharacterized protein LOC102594688 [Solanum tuberosum]	1	-
Soltu.DM.04G035570	"Sugar partitioning-affecting protein"	PREDICTED: putative pectinesterase 11 [Solanum tuberosum]	1	-
Soltu.DM.04G036440	"Uncharacterized protein"	PREDICTED: protein SPA, chloroplastic [Solanum tuberosum]	1	-
Soltu.DM.04G036840	"Plastocyanin"	hypothetical protein H5410_024788 [Solanum commersonii]	1	-
Soltu.DM.04G037140	"All-trans-retinol 13,14-reductase"	PREDICTED: plastocyanin, chloroplastic [Solanum tuberosum]	1	-
Soltu.DM.05G002120	"Uncharacterized protein"	prolycopene isomerase, chloroplastic-like [Solanum stenotomum]	1	-
Soltu.DM.05G002830	"Uncharacterized protein"	PREDICTED: aluminum-activated malate transporter 9-like [Solanum tuberosum]	1	-
Soltu.DM.05G004700	"N-acetyltransferase domain-containing protein"	PREDICTED: transcription factor MYB3-like [Solanum tuberosum]	1	MYB
Soltu.DM.05G007050	"bHLH-MYC_N domain-containing protein"	hypothetical protein CQW23_25894 [Capsicum baccatum]	1	-
Soltu.DM.05G008000	"Poly [ADP-ribose] polymerase"	hypothetical protein H5410_025914 [Solanum commersonii]	1	-
Soltu.DM.05G008950	"Glucose-6-phosphate/phosphate translocator 2"	PREDICTED: probable inactive poly [ADP-ribose]	1	-
Soltu.DM.05G009050	"Protein FLOWERING LOCUS T"	PREDICTED: polygalacturonase At1g48100 [Solanum tuberosum]	1	-
Soltu.DM.05G015790	"80 kDa MCM3-associated protein (GANP protein)"	PREDICTED: uncharacterized protein LOC102598874 [Solanum tuberosum]	1	GNAT
Soltu.DM.05G018750	"Potassium channel"	PREDICTED: glucose-6-phosphate/phosphate translocator 2, chloroplastic [Solanum tuberosum]	1	-
Soltu.DM.05G020920	"Glycosyltransferase"	PREDICTED: potassium channel SKOR-like [Solanum tuberosum]	1	-
Soltu.DM.05G021110	"Chalcone-flavonone isomerase family protein"	PREDICTED: putative UDP-rhamnose:rhamnosyltransferase 1 [Solanum tuberosum]	1	-
Soltu.DM.05G022280	"Laccase"	PREDICTED: probable chalcone-flavonone isomerase 3 [Solanum tuberosum]	1	-
Soltu.DM.05G022400	"Laccase"	PREDICTED: laccase-12-like [Solanum tuberosum]	1	-
Soltu.DM.05G022410	"Putative ultraviolet-B receptor UVR8-like"	hypothetical protein KY285_008851 [Solanum tuberosum]	1	-
Soltu.DM.05G022980	"Chalcone synthase"	PREDICTED: ultraviolet-B receptor UVR8 [Solanum tuberosum]	1	-
Soltu.DM.05G023610	"Omega-3 fatty acid desaturase, endoplasmic reticulum"	hypothetical protein H5410_029077 [Solanum commersonii]	1	-
Soltu.DM.05G024040	"Induced stolon tip protein"	PREDICTED: protein FLOWERING LOCUS T-like [Solanum tuberosum]	1	-
Soltu.DM.05G024470	"Na_H_Exchanger domain-containing protein"	PREDICTED: induced stolen tip protein TUB8-like isoform X1 [Solanum tuberosum]	1	-
Soltu.DM.06G003120	"Uncharacterized protein"	PREDICTED: omega-3 fatty acid desaturase, endoplasmic reticulum-like [Solanum tuberosum]	1	-
Soltu.DM.06G003380	"EARLY flowering 4 protein"	hypothetical protein KY289_026374 [Solanum tuberosum]	1	-
Soltu.DM.06G009180	"Expansin"	hypothetical protein KY290_027670 [Solanum tuberosum]	1	-
Soltu.DM.06G011420	"Pleiotropic drug resistance protein 1"	PREDICTED: expansin-A8 [Solanum tuberosum]	1	-
Soltu.DM.06G013410	"Non-specific lipid-transfer protein"	PREDICTED: pleiotropic drug resistance protein 1-like [Solanum tuberosum]	1	-
Soltu.DM.06G015070	"Enoyl-CoA hydratase, mitochondrial"	PREDICTED: non-specific lipid-transfer protein-like protein At2g13820 [Solanum tuberosum]	1	-
Soltu.DM.06G015750	"Photosystem II 22 kDa protein, chloroplastic"	hypothetical protein H5410_032365 [Solanum commersonii]	1	-
Soltu.DM.06G017440	"Putative ovule protein"	PREDICTED: photosystem II 22 kDa protein, chloroplastic [Solanum tuberosum]	1	-
Soltu.DM.06G022990	"Uncharacterized protein"	PREDICTED: protein IQ-DOMAIN 14-like isoform X1 [Solanum tuberosum]	1	-
Soltu.DM.06G023820	"dCTP pyrophosphatase 1"	PREDICTED: uncharacterized protein LOC102597244 isoform X2 [Solanum tuberosum]	1	-
Soltu.DM.06G024420	"BTB/POZ domain-containing protein"	hypothetical protein KY289_027967 [Solanum tuberosum]	1	NAC
Soltu.DM.06G025720	"Nodulin-26"	PREDICTED: dCTP pyrophosphatase 1-like [Solanum tuberosum]	1	-
Soltu.DM.06G026960	"B-box zinc finger protein 3"	PREDICTED: BTB/POZ and TAZ domain-containing protein 1-like [Solanum tuberosum]	1	TAZ
Soltu.DM.06G031120	"ER lumen retaining receptor family"	PREDICTED: aquaporin TIP1-3-like [Solanum tuberosum]	1	-
Soltu.DM.06G032540	"Laccase"	hypothetical protein KY290_030349 [Solanum tuberosum]	1	-
Soltu.DM.06G032550	"Uncharacterized protein"	hypothetical protein KY290_029390 [Solanum tuberosum]	1	-
Soltu.DM.06G033590	"F-box/kelch-repeat protein"	PREDICTED: putative ER lumen protein-retaining receptor C28H8.4 [Solanum tuberosum]	1	-
Soltu.DM.06G033930	"NADP-dependent glyceraldehyde-3-phosphate dehydrogenase"	uncharacterized protein LOC125874322 [Solanum stenotomum]	1	-
Soltu.DM.07G000470	"Specific tissue protein 2"	PREDICTED: NADP-dependent glyceraldehyde-3-phosphate dehydrogenase [Solanum tuberosum]	1	-
Soltu.DM.07G001900	"LOL1 (LSD ONE LIKE 1)"	PREDICTED: zinc finger protein CONSTANS-LIKE 5-like [Solanum tuberosum]	1	C2C2-CO-like
Soltu.DM.07G006120	"Specific tissue protein 1"	PREDICTED: organ-specific protein S2-like [Solanum tuberosum]	1	-
Soltu.DM.07G006210	"Thioredoxin-dependent peroxiredoxin"	PREDICTED: organ-specific protein S2-like isoform X2 [Solanum tuberosum]	1	-
Soltu.DM.07G013280	"Laccase"	PREDICTED: peroxiredoxin Q, chloroplastic [Solanum tuberosum]	1	-
Soltu.DM.07G016640	"Cyclin"	PREDICTED: laccase-7-like [Solanum tuberosum]	1	-
Soltu.DM.07G018010	"Protein kinase domain-containing protein"	hypothetical protein KY285_032062 [Solanum tuberosum]	1	-
Soltu.DM.07G024280	"Putative beta-glucosidase 18-like"	protein SPA1-RELATED 3-like isoform X2 [Solanum verrucosum]	1	-
Soltu.DM.07G024630	"Chlorophyll a-b binding protein, chloroplastic"	hypothetical protein KY290_032902 [Solanum tuberosum]	1	-
Soltu.DM.07G024910	"AAI domain-containing protein"	chlorophyll a-b binding protein 13, chloroplastic-like [Solanum lycopersicum]	1	-
Soltu.DM.07G026820	"Germin-like protein"	putative lipid-transfer protein DIR1 [Solanum stenotomum]	1	-
Soltu.DM.07G027040	"Nudix hydrolase domain-containing protein"	PREDICTED: germin-like protein 11-1 [Solanum tuberosum]	1	-
Soltu.DM.08G000940	"Beta-amylase"	hypothetical protein H5410_064474, partial [Solanum commersonii]	1	-
Soltu.DM.08G001120	"Patatin"	PREDICTED: beta-amylase 3, chloroplastic-like [Solanum tuberosum]	1	-
Soltu.DM.08G001520	"Vacoular processing enzyme 1"	RecName: Full=Patatin-05; AltName: Full=Patatin-1-Kuras 1; Flags: Precursor [Solanum tuberosum]	1	-
Soltu.DM.08G013810	"Chlorophyll a-b binding protein, chloroplastic"	vacoular processing enzyme 2 precursor [Solanum tuberosum]	1	-
Soltu.DM.08G015890	"Catechol oxidase"	PREDICTED: chlorophyll a-b binding protein 3C, chloroplastic-like isoform X1 [Solanum tuberosum]	1	-
Soltu.DM.08G019140	"Catechol oxidase"	PREDICTED: catechol oxidase B, chloroplastic [Solanum tuberosum]	1	-
Soltu.DM.08G019300	"Carotenoid cleavage dioxygenase 4"	PREDICTED: polyphenol oxidase A, chloroplastic isoform X2 [Solanum tuberosum]	1	-
Soltu.DM.08G020370	"Uncharacterized protein"	PREDICTED: probable carotenoid cleavage dioxygenase 4, chloroplastic [Solanum tuberosum]	1	-
Soltu.DM.08G020450	"Uncharacterized protein"	hypothetical protein KY289_034872 [Solanum tuberosum]	1	-
Soltu.DM.08G022030	"Deoxyribodipyrimidine photo-lyase"	premnaspirodiene oxygenase-like isoform X1 [Solanum pennellii]	1	-
Soltu.DM.08G022900	"BHLH1"	PREDICTED: protein LOL1 isoform X1 [Solanum tuberosum]	1	C2C2-LSD
Soltu.DM.08G025970	"Anthocyanin synthase"	PREDICTED: deoxyribodipyrimidine photo-lyase [Solanum tuberosum]	1	-
Soltu.DM.08G026700	"Major latex"	PREDICTED: leucoanthocyanidin dioxygenase [Solanum tuberosum]	1	-
Soltu.DM.09G000340	"Major latex"	PREDICTED: MLP-like protein 28 [Solanum tuberosum]	1	-
Soltu.DM.09G000350	"Uncharacterized protein"	PREDICTED: MLP-like protein 28 [Solanum tuberosum]	1	-
Soltu.DM.09G005330	"Plasma membrane intrinsic protein"	PREDICTED: uncharacterized protein LOC102578558 [Solanum tuberosum]	1	-
Soltu.DM.09G005870	"Uncharacterized protein"	hypothetical protein KY284_037529 [Solanum tuberosum]	1	-
Soltu.DM.09G007390	"Major latex"	PREDICTED: uncharacterized protein LOC102590633 [Solanum tuberosum]	1	-
Soltu.DM.09G007870	"Sulfotransferase"	hypothetical protein KY285_035394 [Solanum tuberosum]	1	-
Soltu.DM.09G008210	"Cytochrome P450"	PREDICTED: cytosolic sulfotransferase 7-like [Solanum tuberosum]	1	-
Soltu.DM.09G010770	"Glycosyltransferase"	xanthotoxin 5-hydroxylase CYP82C4-like, partial [Solanum stenotomum]	1	-
Soltu.DM.09G017160	"ATP binding protein"	PREDICTED: anthocyanidin 3-O-glucosyltransferase [Solanum tuberosum]	1	-
Soltu.DM.09G019660	"Single-stranded DNA-binding protein, ssb"	basic helix loop helix [Solanum tuberosum]	1	bHLH
Soltu.DM.09G020170	"Non-specific lipid-transfer protein"	PREDICTED: serine/threonine-protein kinase Nek2 [Solanum tuberosum]	1	-
Soltu.DM.09G020540	"Pseudo-response regulator 9"	PREDICTED: protein OSB2, chloroplastic-like [Solanum tuberosum]	1	AUX/IAA
Soltu.DM.09G024660	"DUF4005 domain-containing protein"	PREDICTED: non-specific lipid-transfer protein-like protein At5g64080-like isoform X1 [Solanum tuberosum]	1	-
Soltu.DM.09G024950	"Caffeoyl-CoA O-methyltransferase"	PREDICTED: protein IQ-DOMAIN 14-like isoform X2 [Solanum tuberosum]	1	-
Soltu.DM.09G025040	"Early light inducible protein"	PREDICTED: flavonoid 3',5'-methyltransferase-like isoform X1 [Solanum tuberosum]	1	-
Soltu.DM.09G025070	"Proton gradient regulation 5"	PREDICTED: early light-induced protein, chloroplastic-like [Solanum tuberosum]	1	-
Soltu.DM.09G027250	"Tryptophan synthase"	PREDICTED: protein PROTON GRADIENT REGULATION 5, chloroplastic [Solanum tuberosum]	1	-
Soltu.DM.10G000040	"MYB transcription factor"	PREDICTED: two-component response regulator-like APRR5 [Solanum tuberosum]	1	Pseudo ARR-B
Soltu.DM.10G000390	"Linalool synthase"	PREDICTED: tryptophan synthase beta chain 1-like [Solanum tuberosum]	1	-
Soltu.DM.10G000480	"Uncharacterized protein"	hypothetical protein KY290_004571 [Solanum tuberosum]	1	-
Soltu.DM.10G003320	"PKS_ER domain-containing protein"	PREDICTED: uncharacterized protein LOC102601991 [Solanum tuberosum]	1	-
Soltu.DM.10G004060	"DLH domain-containing protein"	hypothetical protein H5410_049804 [Solanum commersonii]	1	-
Soltu.DM.10G008850	"Soul heme-binding family protein"	PREDICTED: endo-1,3;1,4-beta-D-glucanase-like isoform X4 [Solanum tuberosum]	1	-
Soltu.DM.10G022870	"Cellulose synthase-like A1"	PREDICTED: heme-binding-like protein At3g10130, chloroplastic [Solanum tuberosum]	1	-
Soltu.DM.10G024740	"Uncharacterized protein"	PREDICTED: glucomannan 4-beta-mannosyltransferase 9-like [Solanum tuberosum]	1	-
Soltu.DM.10G025240	"Patatin"	hypothetical protein KY284_006151 [Solanum tuberosum]	1	-
Soltu.DM.10G026700	"Putative disease resistance protein-like"	PREDICTED: patatin-like protein 3 [Solanum tuberosum]	1	-
Soltu.DM.10G028800	"Uncharacterized protein"	LOW QUALITY PROTEIN: uncharacterized protein LOC125833860 [Solanum verrucosum]	1	-
Soltu.DM.11G000760	"Serine/threonine-protein kinase HT1"	PREDICTED: uncharacterized protein LOC102598521 [Solanum tuberosum]	1	-
Soltu.DM.11G000920	"Ubiquitin ligase protein cop1"	PREDICTED: serine/threonine-protein kinase HT1-like [Solanum tuberosum]	1	-
Soltu.DM.11G001010	"Uncharacterized protein"	PREDICTED: E3 ubiquitin-protein ligase COP1-like isoform X1 [Solanum tuberosum]	1	-
Soltu.DM.11G006080	"Root-specific metal transporter"	hypothetical protein H5410_055051 [Solanum commersonii]	1	-
Soltu.DM.11G009690	"L-ascorbate oxidase"	PREDICTED: metal transporter Nramp5-like [Solanum tuberosum]	1	-
Soltu.DM.11G018690	"Germin-like protein"	PREDICTED: L-ascorbate oxidase [Solanum tuberosum]	1	-
Soltu.DM.11G018880	"Flavonoid 3',5'-hydroxylase"	PREDICTED: germin-like protein subfamily 1 member 7 [Solanum tuberosum]	1	-
Soltu.DM.11G020990	"Uncharacterized protein"	flavonoid 3',5'-hydroxylase [Solanum tuberosum]	1	-
Soltu.DM.11G021810	"proline-rich extensin-like protein EPR1"	protein BIC1-like [Solanum verrucosum]	1	-
Soltu.DM.11G022050	"Fe2OG dioxygenase domain-containing protein"	PREDICTED: basic proline-rich protein [Solanum tuberosum]	1	-
Soltu.DM.11G025100	"Glycosyltransferase"	bi-functional coumaroyl CoA and feruloyl CoA ortho-hydroxylase F6H2-2-1-like [Solanum stenotomum]	1	-
Soltu.DM.12G002520	"Apyrase 3"	PREDICTED: crocetin glucosyltransferase, chloroplastic-like [Solanum tuberosum]	1	-
Soltu.DM.12G002570	"Phosphoenolpyruvate carboxykinase (ATP)"	PREDICTED: apyrase-like isoform X1 [Solanum tuberosum]	1	-
Soltu.DM.12G003600	"Uncharacterized protein"	enoyl-[acyl-carrier-protein]	1	-
Soltu.DM.12G005980	"uncharacterized protein LOC107870648"	PREDICTED: putative cyclin-A3-1 [Solanum tuberosum]	1	-
Soltu.DM.12G006400	"Phosphoenolpyruvate carboxykinase (ATP)"	hypothetical protein KY285_009854 [Solanum tuberosum]	1	-
Soltu.DM.12G006430	"GIGANTEA-like protein"	hypothetical protein KY285_012133 [Solanum tuberosum]	1	-
Soltu.DM.12G007510	"2-oxoisovalerate dehydrogenase subunit alpha 1, mitochondrial-like"	PREDICTED: protein GIGANTEA-like isoform X1 [Solanum tuberosum]	1	-
Soltu.DM.12G008490	"DNA photolyase"	PREDICTED: 2-oxoisovalerate dehydrogenase subunit alpha 1, mitochondrial-like [Solanum tuberosum]	1	-
Soltu.DM.12G010860	"Acyl-protein thioesterase"	PREDICTED: (6-4)DNA photolyase isoform X1 [Solanum tuberosum]	1	-
Soltu.DM.12G010880	"Caffeic acid 3-O-methyltransferase"	hypothetical protein KY285_010215 [Solanum tuberosum]	1	-
Soltu.DM.12G025790	"Resistance protein PSH-RGH7"	PREDICTED: transcription factor MYB1R1-like [Solanum tuberosum]	1	MYB-related
Soltu.DM.12G028310	"Uncharacterized protein"	PREDICTED: (R,S)-reticuline 7-O-methyltransferase-like [Solanum tuberosum]	1	-
Soltu.DM.12G028600	"Lipoxygenase"	hypothetical protein KY284_011705 [Solanum tuberosum]	1	-
Soltu.DM.12G028750	"Glutathione transferase"	PREDICTED: linoleate 13S-lipoxygenase 2-1, chloroplastic-like [Solanum tuberosum]	1	-
Soltu.DM.12G028950	"Putative ovule protein"	PREDICTED: probable glutathione S-transferase [Solanum tuberosum]	1	-
novel.1298	"Oxidoreductase, 2OG-Fe(II) oxygenase family protein"	hypothetical protein KY285_032131 [Solanum tuberosum]	1	-
novel.13	"Calcineurin-like phosphoesterase family protein"	PREDICTED: probable 2-oxoglutarate-dependent dioxygenase AOP1.2 [Solanum tuberosum]	1	-
novel.1383	"Putative ovule protein"	hypothetical protein KY285_017063 [Solanum tuberosum]	1	-
novel.1408	"Uncharacterized protein"	hypothetical protein H5410_060268 [Solanum commersonii]	1	-
novel.1839	"Uncharacterized protein"	hypothetical protein KY290_031172 [Solanum tuberosum]	1	-
novel.1841	-	hypothetical protein KY284_023002 [Solanum tuberosum]	1	-
novel.2178	"Major latex"	-	1	-
novel.2217	-	PREDICTED: MLP-like protein 34 [Solanum tuberosum]	1	-
novel.2223	"Major latex"	-	1	-
novel.2264	"Uncharacterized protein"	hypothetical protein H5410_045055 [Solanum commersonii]	1	-
novel.2289	"Putative ovule protein"	uncharacterized protein LOC125865237 [Solanum stenotomum]	1	-
novel.2308	"Putative ovule protein"	-	1	-
novel.2561	"uncharacterized protein LOC107798777"	hypothetical protein KY284_013753 [Solanum tuberosum]	1	-
novel.2607	"Uncharacterized protein"	hypothetical protein H5410_005527 [Solanum commersonii]	1	-
novel.266	"Uncharacterized protein"	hypothetical protein KY290_032246 [Solanum tuberosum]	1	-
novel.2679	"Uncharacterized protein"	hypothetical protein H5410_049812 [Solanum commersonii]	1	-
novel.2743	"Uncharacterized protein"	PREDICTED: uncharacterized protein LOC107061397 [Solanum tuberosum]	1	-
novel.278	"Putative ovule protein"	hypothetical protein H5410_012949, partial [Solanum commersonii]	1	-
novel.2934	"Uncharacterized protein"	hypothetical protein KY284_019132 [Solanum tuberosum]	1	-
novel.2950	"Retrotransposon gag protein"	-	1	-
novel.3088	"Putative ovule protein"	uncharacterized protein LOC125827308 [Solanum verrucosum]	1	-
novel.396	"uncharacterized protein LOC113786557"	hypothetical protein KY290_023197 [Solanum tuberosum]	1	-
novel.486	"Putative ovule protein"	hypothetical protein KY285_013331 [Solanum tuberosum]	1	-
novel.554	"ADP-ribosyl cyclase/cyclic ADP-ribose hydrolase"	zinc finger BED domain-containing protein RICESLEEPER 3-like [Solanum pennellii]	1	-
novel.587	"Uncharacterized protein"	TMV resistance protein N-like isoform X2 [Solanum pennellii]	1	-
novel.595	"Proton_antipo_M domain-containing protein"	hypothetical protein H5410_048099 [Solanum commersonii]	1	-
novel.79	"Integrase catalytic domain-containing protein"	hypothetical protein MFQ53_mgp38 [Bidens parviflora]	1	-
novel.794	"F-box family protein"	hypothetical protein KY284_025779 [Solanum tuberosum]	1	-
novel.80	"NAC domain-containing protein"	uncharacterized protein LOC104647892 [Solanum lycopersicum]	1	-
novel.817	"Uncharacterized protein"	PREDICTED: uncharacterized protein LOC107061749 [Solanum tuberosum]	1	-
novel.897	"Putative isoleucine N-monooxygenase 1-like"	hypothetical protein H5410_019374 [Solanum commersonii]	1	-
novel.899	"Putative ovule protein"	hypothetical protein H5410_019374 [Solanum commersonii]	1	-
novel.946	"Putative ovule protein"	-	1	-
novel.947	"Uncharacterized protein"	-	1	-
novel.959	-	-	1	-
Soltu.DM.01G000570	"Uncharacterized protein"	PREDICTED: probable S-adenosylmethionine-dependent methyltransferase At5g38780 [Solanum tuberosum]	2	-
Soltu.DM.01G000580	"Uncharacterized protein"	hypothetical protein H5410_000103 [Solanum commersonii]	2	-
Soltu.DM.01G001600	"Uncharacterized protein"	PREDICTED: transmembrane protein 45A-like [Solanum tuberosum]	2	-
Soltu.DM.01G004720	"Putative DNA repair protein XRCC2-like"	DNA repair protein XRCC2 homolog [Solanum stenotomum]	2	-
Soltu.DM.01G004780	"Non-specific serine/threonine protein kinase"	hypothetical protein KY289_000312 [Solanum tuberosum]	2	-
Soltu.DM.01G004820	"Non-specific serine/threonine protein kinase"	hypothetical protein KY289_000308 [Solanum tuberosum]	2	-
Soltu.DM.01G004890	"Uncharacterized protein"	hypothetical protein KY289_000303 [Solanum tuberosum]	2	-
Soltu.DM.01G004980	"Photosystem II 5 kDa protein, chloroplast"	PREDICTED: photosystem II 5 kDa protein, chloroplastic [Solanum tuberosum]	2	-
Soltu.DM.01G007140	"Uncharacterized protein"	PREDICTED: transcription factor LAF1-like [Solanum tuberosum]	2	MYB
Soltu.DM.01G007520	"Glycerophosphodiester phosphodiesterase"	hypothetical protein KY284_003919 [Solanum tuberosum]	2	-
Soltu.DM.01G008160	"Probable 6-phosphogluconolactonase"	PREDICTED: probable 6-phosphogluconolactonase 2 [Solanum tuberosum]	2	-
Soltu.DM.01G008180	"SP1L"	hypothetical protein KY284_000585 [Solanum tuberosum]	2	-
Soltu.DM.01G018340	"Boron transporter"	PREDICTED: boron transporter 1-like isoform X2 [Solanum tuberosum]	2	-
Soltu.DM.01G027040	"Epimerase domain-containing protein"	hypothetical protein KY289_002066 [Solanum tuberosum]	2	-
Soltu.DM.01G028560	-	hypothetical protein H5410_014996 [Solanum commersonii]	2	-
Soltu.DM.01G031540	"Xenotropic and polytropic murine leukemia virus receptor"	PREDICTED: SPX domain-containing protein 3 [Solanum tuberosum]	2	-
Soltu.DM.01G031690	"Pectinesterase"	PREDICTED: pectinesterase 2 [Solanum tuberosum]	2	-
Soltu.DM.01G032720	"Putative MADS-box transcription factor 6-like"	PREDICTED: MADS-box transcription factor 6 [Solanum tuberosum]	2	MADS-MIKC
Soltu.DM.01G035070	"Wax synthase"	PREDICTED: O-acyltransferase WSD1-like [Solanum tuberosum]	2	-
Soltu.DM.01G038470	"Peroxisomal membrane protein pmp34"	PREDICTED: peroxisomal adenine nucleotide carrier 1 [Solanum tuberosum]	2	-
Soltu.DM.01G039370	"Luminal binding protein"	PREDICTED: luminal-binding protein 5 [Solanum tuberosum]	2	-
Soltu.DM.01G041800	"Germin-like protein"	hypothetical protein BC332_22143 [Capsicum chinense]	2	-
Soltu.DM.01G042510	"Putative ovule protein"	PREDICTED: uncharacterized protein LOC102592013 [Solanum tuberosum]	2	-
Soltu.DM.01G042570	"Uncharacterized protein"	hypothetical protein KY284_002947 [Solanum tuberosum]	2	-
Soltu.DM.01G042830	"Ferredoxin"	PREDICTED: ferredoxin-like [Solanum tuberosum]	2	-
Soltu.DM.01G043050	"Globulin"	PREDICTED: 12S seed storage protein CRD-like [Solanum tuberosum]	2	-
Soltu.DM.01G043930	"Ethylene-responsive transcriptional coactivator"	hypothetical protein H5410_010717 [Solanum commersonii]	2	MBF1
Soltu.DM.01G044250	"Protein phosphatase 2c"	PREDICTED: probable protein phosphatase 2C 62 [Solanum tuberosum]	2	-
Soltu.DM.01G045120	"Putative (-)-camphene/tricyclene synthase, chloroplastic-like"	PREDICTED: (-)-camphene/tricyclene synthase, chloroplastic-like isoform X1 [Solanum tuberosum]	2	-
Soltu.DM.01G046030	"PR1 protein"	PREDICTED: basic form of pathogenesis-related protein 1-like [Solanum tuberosum]	2	-
Soltu.DM.01G046580	"LOB domain-containing protein"	PREDICTED: LOB domain-containing protein 37-like [Solanum tuberosum]	2	LOB
Soltu.DM.01G047100	"C2 domain-containing protein"	PREDICTED: extensin [Solanum tuberosum]	2	-
Soltu.DM.01G047240	"Glycosyltransferase"	PREDICTED: scopoletin glucosyltransferase [Solanum tuberosum]	2	-
Soltu.DM.01G049280	"Dehydration-responsive protein RD22"	hypothetical protein KY290_003247 [Solanum tuberosum]	2	-
Soltu.DM.01G050300	"Polyprenol reductase"	PREDICTED: polyprenol reductase 2 [Solanum tuberosum]	2	-
Soltu.DM.01G050660	"Snakin-2"	snakin-2 precursor [Solanum tuberosum]	2	-
Soltu.DM.02G002800	"Twinkle-like protein, chloroplastic/mitochondrial"	hypothetical protein FXO37_34216 [Capsicum annuum]	2	-
Soltu.DM.02G004790	-	hypothetical protein H5410_048299 [Solanum commersonii]	2	-
Soltu.DM.02G006090	"BURP domain-containing protein"	BURP domain-containing protein 5-like [Solanum stenotomum]	2	-
Soltu.DM.02G007590	"Calcium-transporting ATPase"	PREDICTED: calcium-transporting ATPase 2, plasma membrane-type-like [Solanum tuberosum]	2	-
Soltu.DM.02G012960	"NAC domain-containing protein"	PREDICTED: transcription factor JUNGBRUNNEN 1-like [Solanum tuberosum]	2	NAC
Soltu.DM.02G014630	"Uncharacterized protein"	hypothetical protein KY284_015292 [Solanum tuberosum]	2	-
Soltu.DM.02G017750	"DNA binding protein"	PREDICTED: heat stress transcription factor B-2a-like [Solanum tuberosum]	2	HSF
Soltu.DM.02G018660	"Replication factor A"	hypothetical protein KY289_035847 [Solanum tuberosum]	2	-
Soltu.DM.02G029070	"Patatin"	PREDICTED: patatin-like protein 2 [Solanum tuberosum]	2	-
Soltu.DM.02G033660	"Heat-shock protein"	PREDICTED: 18.1 kDa class I heat shock protein-like [Solanum tuberosum]	2	-
Soltu.DM.03G000640	"THM18 protein"	PREDICTED: myb-related protein Myb4-like [Solanum tuberosum]	2	MYB
Soltu.DM.03G000760	"Mitochondrial import receptor subunit TOM22 homolog 2"	PREDICTED: mitochondrial import receptor subunit TOM9-2-like [Solanum tuberosum]	2	-
Soltu.DM.03G002800	"beta-glucosidase 18-like"	PREDICTED: beta-glucosidase 46-like [Solanum tuberosum]	2	-
Soltu.DM.03G003210	"Uncharacterized protein"	PREDICTED: mitochondrial phosphate carrier protein 1, mitochondrial-like [Solanum tuberosum]	2	-
Soltu.DM.03G009320	"Peptidase S41 family protein"	PREDICTED: carboxyl-terminal-processing peptidase 3, chloroplastic [Solanum tuberosum]	2	-
Soltu.DM.03G012490	"VAP27"	hypothetical protein H5410_015987 [Solanum commersonii]	2	-
Soltu.DM.03G013350	"DNA-binding protein 3"	PREDICTED: probable WRKY transcription factor 70 [Solanum tuberosum]	2	WRKY
Soltu.DM.03G015040	"Xyloglucan endotransglucosylase/hydrolase"	PREDICTED: probable xyloglucan endotransglucosylase/hydrolase protein 23 [Solanum tuberosum]	2	-
Soltu.DM.03G015050	"Xyloglucan endotransglucosylase/hydrolase"	PREDICTED: probable xyloglucan endotransglucosylase/hydrolase protein 23 [Solanum tuberosum]	2	-
Soltu.DM.03G015060	"Xyloglucan endotransglucosylase/hydrolase"	PREDICTED: probable xyloglucan endotransglucosylase/hydrolase protein 23 [Solanum tuberosum]	2	-
Soltu.DM.03G016470	"SOC1 2"	hypothetical protein H5410_016644 [Solanum commersonii]	2	MADS-M-type
Soltu.DM.03G016750	"CRT binding factor 3"	CRT binding factor 3 [Solanum tuberosum]	2	AP2/ERF-ERF
Soltu.DM.03G018650	"Kunitz-type tuber invertase inhibitor"	putative Kunitz-type tuber invertase inhibitor precursor, partial [Solanum tuberosum]	2	-
Soltu.DM.03G019440	"Purple acid phosphatase"	PREDICTED: purple acid phosphatase 17-like [Solanum tuberosum]	2	-
Soltu.DM.03G021700	"Small heat shock protein, chloroplastic"	PREDICTED: small heat shock protein, chloroplastic [Solanum tuberosum]	2	-
Soltu.DM.03G021820	"SAUR family protein"	PREDICTED: auxin-responsive protein SAUR32-like [Solanum tuberosum]	2	-
Soltu.DM.03G023600	"Proteinase inhibitor type-2 CEVI57"	hypothetical protein H5410_017636 [Solanum commersonii]	2	-
Soltu.DM.03G023640	"Proteinase inhibitor type-2 CEVI57"	PREDICTED: proteinase inhibitor type-2 [Solanum tuberosum]	2	-
Soltu.DM.03G023740	"Miraculin"	PREDICTED: miraculin [Solanum tuberosum]	2	-
Soltu.DM.03G025100	"BTB/POZ domain-containing protein"	PREDICTED: BTB/POZ and TAZ domain-containing protein 1 [Solanum tuberosum]	2	TAZ
Soltu.DM.03G026070	"Oleosin"	hypothetical protein KY289_017695 [Solanum tuberosum]	2	-
Soltu.DM.03G027830	"Heat-shock protein"	PREDICTED: 22.7 kDa class IV heat shock protein-like [Solanum tuberosum]	2	-
Soltu.DM.03G028130	"Glycosyltransferase"	PREDICTED: UDP-glycosyltransferase 90A1-like [Solanum tuberosum]	2	-
Soltu.DM.03G030590	"Lactoylglutathione lyase"	PREDICTED: metallothiol transferase FosB [Solanum tuberosum]	2	-
Soltu.DM.03G031060	"Nucleic acid binding protein"	PREDICTED: uncharacterized protein LOC102596055 [Solanum tuberosum]	2	-
Soltu.DM.03G031860	"Heat shock protein"	PREDICTED: heat shock 70 kDa protein 5 [Solanum tuberosum]	2	-
Soltu.DM.03G032080	"Zinc finger protein"	PREDICTED: probable E3 ubiquitin-protein ligase RNF217 [Solanum tuberosum]	2	-
Soltu.DM.03G032320	"Uncharacterized protein"	PREDICTED: uncharacterized protein LOC102601889 [Solanum tuberosum]	2	-
Soltu.DM.03G034000	"F-box family protein"	PREDICTED: uncharacterized protein LOC102594947 [Solanum tuberosum]	2	-
Soltu.DM.03G034070	"AP2/ERF domain-containing transcription factor"	PREDICTED: uncharacterized protein LOC102597156 [Solanum tuberosum]	2	AP2/ERF-ERF
Soltu.DM.03G034080	"Uncharacterized protein"	PREDICTED: protein NIM1-INTERACTING 2 [Solanum tuberosum]	2	-
Soltu.DM.03G037120	"Lipoxygenase"	hypothetical protein KY284_019100 [Solanum tuberosum]	2	-
Soltu.DM.04G002580	"Metal ion binding protein"	PREDICTED: heavy metal-associated isoprenylated plant protein 26-like [Solanum tuberosum]	2	-
Soltu.DM.04G003290	"Uncharacterized protein"	PREDICTED: protein PLANT CADMIUM RESISTANCE 2-like [Solanum tuberosum]	2	-
Soltu.DM.04G003720	"Xyloglucan endotransglucosylase/hydrolase"	PREDICTED: probable xyloglucan endotransglucosylase/hydrolase protein 27 [Solanum tuberosum]	2	-
Soltu.DM.04G003940	"Uncharacterized protein"	zeatin O-glucosyltransferase-like [Solanum stenotomum]	2	-
Soltu.DM.04G010090	"ATP binding protein"	PREDICTED: U-box domain-containing protein 36 [Solanum tuberosum]	2	-
Soltu.DM.04G011200	"Cystatin domain-containing protein"	PREDICTED: uncharacterized protein LOC102597746 [Solanum tuberosum]	2	-
Soltu.DM.04G013990	"Polygalacturonase"	PREDICTED: probable polygalacturonase At1g80170 isoform X1 [Solanum tuberosum]	2	-
Soltu.DM.04G014730	-	hypothetical protein KY285_034251 [Solanum tuberosum]	2	-
Soltu.DM.04G022800	"Cytochrome P450 monooxygenase CYP736B"	cytochrome P450 71AU50-like [Solanum stenotomum]	2	-
Soltu.DM.04G024930	"Calcium-binding protein"	PREDICTED: probable calcium-binding protein CML44 [Solanum tuberosum]	2	-
Soltu.DM.04G026000	"Uncharacterized protein"	PREDICTED: pathogen-related protein-like isoform X1 [Solanum tuberosum]	2	-
Soltu.DM.04G027450	"AP2/ERF domain-containing transcription factor"	PREDICTED: ethylene-responsive transcription factor ABR1-like [Solanum tuberosum]	2	AP2/ERF-ERF
Soltu.DM.04G027470	"Cytochrome P450 92B1"	PREDICTED: cytochrome P450 71A1-like [Solanum tuberosum]	2	-
Soltu.DM.04G030530	"Putative rhodanese-like domain-containing protein 6-like"	PREDICTED: UPF0483 protein CG5412-like [Solanum tuberosum]	2	-
Soltu.DM.04G030950	"Uncharacterized protein"	PREDICTED: uncharacterized protein LOC102606343 [Solanum tuberosum]	2	-
Soltu.DM.04G032760	"Transcription factor"	PREDICTED: transcription factor bHLH84 [Solanum tuberosum]	2	bHLH
Soltu.DM.04G034090	"Patatin"	PREDICTED: patatin-like protein 2 [Solanum tuberosum]	2	-
Soltu.DM.04G034140	"Patatin"	PREDICTED: patatin-like protein 2 [Solanum tuberosum]	2	-
Soltu.DM.04G034160	"Patatin"	PREDICTED: patatin-like protein 2 isoform X2 [Solanum tuberosum]	2	-
Soltu.DM.04G034170	"Patatin"	PREDICTED: patatin-like protein 2 isoform X3 [Solanum tuberosum]	2	-
Soltu.DM.04G035290	"F-box protein"	hypothetical protein KY289_021839 [Solanum tuberosum]	2	-
Soltu.DM.04G035920	"Cytokinin dehydrogenase"	cytokinin oxidase/dehydrogenase precursor [Solanum tuberosum]	2	-
Soltu.DM.04G036590	"Putative ovule protein"	hypothetical protein H5410_024758 [Solanum commersonii]	2	-
Soltu.DM.04G037850	"Glyceraldehyde-3-phosphate dehydrogenase"	PREDICTED: glyceraldehyde-3-phosphate dehydrogenase B, chloroplastic [Solanum tuberosum]	2	-
Soltu.DM.05G000240	"Uncharacterized protein"	hypothetical protein H5410_024992 [Solanum commersonii]	2	-
Soltu.DM.05G002670	"DNA binding protein"	hypothetical protein KY289_023045 [Solanum tuberosum]	2	GARP-G2-like
Soltu.DM.05G002740	"Transcription factor HBP-1b(C1)"	PREDICTED: transcription factor HBP-1b(c38)-like [Solanum tuberosum]	2	bZIP
Soltu.DM.05G005060	"Ribonuclease T2"	PREDICTED: extracellular ribonuclease LE [Solanum tuberosum]	2	-
Soltu.DM.05G005110	"50S ribosomal protein L18, chloroplast"	PREDICTED: 50S ribosomal protein L18 [Solanum tuberosum]	2	-
Soltu.DM.05G010270	"F-box and wd40 domain protein"	PREDICTED: E3 ubiquitin-protein ligase TRAF7 [Solanum tuberosum]	2	-
Soltu.DM.05G010580	"Small heat shock protein"	PREDICTED: small heat shock protein, chloroplastic-like [Solanum tuberosum]	2	-
Soltu.DM.05G010890	"TLC domain-containing protein"	hypothetical protein EJD97_017111 [Solanum chilense]	2	-
Soltu.DM.05G012130	"WRKY-type DNA binding protein"	probable WRKY transcription factor 75-like [Solanum tuberosum]	2	WRKY
Soltu.DM.05G016940	"23 kDa subunit of oxygen evolving system of photosystem II"	PREDICTED: oxygen-evolving enhancer protein 2, chloroplastic-like isoform X3 [Solanum tuberosum]	2	-
Soltu.DM.05G017380	"PGG domain-containing protein"	hypothetical protein KY284_025634 [Solanum tuberosum]	2	-
Soltu.DM.05G019290	"Heavy metal-associated domain containing protein"	hypothetical protein H5410_028447 [Solanum commersonii]	2	-
Soltu.DM.05G019920	"Stromal antigen"	PREDICTED: sister-chromatid cohesion protein 3-like isoform X1 [Solanum tuberosum]	2	-
Soltu.DM.06G001190	"Uncharacterized protein"	PREDICTED: myosin-11-like [Solanum tuberosum]	2	-
Soltu.DM.06G002200	"Uncharacterized protein"	PREDICTED: protein SULFUR DEFICIENCY-INDUCED 1-like [Solanum tuberosum]	2	-
Soltu.DM.06G004210	"Metallothionein 2B"	PREDICTED: metallothionein-like protein type 2 [Solanum tuberosum]	2	-
Soltu.DM.06G004220	"Metallothionein 2B"	PREDICTED: metallothionein-like protein type 2 [Solanum tuberosum]	2	-
Soltu.DM.06G004480	"UPA23"	PREDICTED: uncharacterized protein LOC102578640 [Solanum tuberosum]	2	-
Soltu.DM.06G005440	"Nitrate transporter"	PREDICTED: protein NRT1/ PTR FAMILY 3.1-like [Solanum tuberosum]	2	-
Soltu.DM.06G006080	"Zinc finger family protein"	PREDICTED: uncharacterized protein LOC102596732 isoform X1 [Solanum tuberosum]	2	-
Soltu.DM.06G006550	"Putative heat shock protein 83-like"	hypothetical protein KY290_028003 [Solanum tuberosum]	2	-
Soltu.DM.06G010580	"Amino acid transporter"	PREDICTED: probable sodium-coupled neutral amino acid transporter 6 [Solanum tuberosum]	2	-
Soltu.DM.06G013460	"Heat shock protein"	heat shock protein 83 [Quercus suber]	2	-
Soltu.DM.06G013540	"SGT1"	PREDICTED: protein SGT1 homolog A-like [Solanum tuberosum]	2	-
Soltu.DM.06G017120	"Terpene synthase"	PREDICTED: germacrene C synthase-like [Solanum tuberosum]	2	-
Soltu.DM.06G017230	"Terpene synthase"	PREDICTED: germacrene C synthase-like [Solanum tuberosum]	2	-
Soltu.DM.06G019530	-	PREDICTED: uncharacterized protein LOC102581215 isoform X2 [Solanum tuberosum]	2	-
Soltu.DM.06G022600	"Nucleosome assembly protein 1 4"	PREDICTED: nucleosome assembly protein 1;4-like [Solanum tuberosum]	2	-
Soltu.DM.06G023560	"Gibberellin 20 oxidase"	PREDICTED: probable 2-oxoglutarate-dependent dioxygenase AOP1 [Solanum tuberosum]	2	-
Soltu.DM.06G026370	"Glutamine-dependent NAD(+) synthetase"	hypothetical protein KY284_027893 [Solanum tuberosum]	2	-
Soltu.DM.06G027980	"SAUR family protein"	hypothetical protein KY285_028064 [Solanum tuberosum]	2	-
Soltu.DM.06G028380	"Nam 1"	PREDICTED: NAC domain-containing protein 91 [Solanum tuberosum]	2	NAC
Soltu.DM.06G029230	"Regulator of gene silencing"	PREDICTED: putative calcium-binding protein CML19 [Solanum tuberosum]	2	-
Soltu.DM.06G031840	"17.6 kD class I small heat shock protein"	PREDICTED: 17.8 kDa class I heat shock protein [Solanum tuberosum]	2	-
Soltu.DM.06G031870	"17.6 kD class I small heat shock protein"	17.6 kDa class I heat shock protein-like [Solanum tuberosum]	2	-
Soltu.DM.06G032920	"Nucleic acid binding protein"	PREDICTED: RNA-binding protein pno1 [Solanum tuberosum]	2	-
Soltu.DM.06G033600	"Ninja-family protein"	PREDICTED: ninja-family protein AFP3-like [Solanum tuberosum]	2	-
Soltu.DM.06G033830	"tropinone reductase homolog At5g06060-like isoform X2"	PREDICTED: tropinone reductase homolog At5g06060-like [Solanum tuberosum]	2	-
Soltu.DM.06G033860	"tropinone reductase homolog At5g06060-like isoform X2"	PREDICTED: tropinone reductase homolog At5g06060-like isoform X2 [Solanum tuberosum]	2	-
Soltu.DM.06G034600	"Uncharacterized protein"	uncharacterized protein LOC125807881 [Solanum verrucosum]	2	-
Soltu.DM.06G035180	"Pectinesterase"	PREDICTED: pectinesterase 4-like [Solanum tuberosum]	2	-
Soltu.DM.07G003640	"Uncharacterized protein"	PREDICTED: uncharacterized protein LOC102605334 isoform X2 [Solanum tuberosum]	2	-
Soltu.DM.07G003960	"Putative replication protein A 70 kDa DNA-binding subunit B-like"	hypothetical protein KY289_030037 [Solanum tuberosum]	2	-
Soltu.DM.07G007050	"Uncharacterized protein"	PREDICTED: uncharacterized protein LOC102599048 [Solanum tuberosum]	2	-
Soltu.DM.07G008670	"Xpo1 domain-containing protein"	hypothetical protein H5410_004359 [Solanum commersonii]	2	-
Soltu.DM.07G010840	"Branched-chain-amino-acid aminotransferase"	PREDICTED: branched-chain-amino-acid aminotransferase 2, chloroplastic-like [Solanum tuberosum]	2	-
Soltu.DM.07G014750	"NAC domain-containing protein"	PREDICTED: transcription factor JUNGBRUNNEN 1-like isoform X1 [Solanum tuberosum]	2	NAC
Soltu.DM.07G017090	"Cell differentiation protein rcd1"	uncharacterized protein LOC125839723 [Solanum verrucosum]	2	Rcd1-like
Soltu.DM.07G018440	"Uncharacterized protein"	uncharacterized protein LOC125876702 [Solanum stenotomum]	2	-
Soltu.DM.07G021930	"Putative floral homeotic protein AGAMOUS-like"	PREDICTED: floral homeotic protein AGAMOUS-like [Solanum tuberosum]	2	MADS-MIKC
Soltu.DM.07G022000	"Xyloglucan endotransglucosylase/hydrolase"	probable xyloglucan endotransglucosylase/hydrolase protein 15-like precursor [Solanum tuberosum]	2	-
Soltu.DM.07G022200	"ATFP4"	PREDICTED: uncharacterized protein LOC102605417 [Solanum tuberosum]	2	-
Soltu.DM.07G026860	"Pirin"	PREDICTED: pirin-like protein At1g50590 [Solanum tuberosum]	2	-
Soltu.DM.07G027150	"Uncharacterized protein"	PREDICTED: uncharacterized protein LOC102587692 [Solanum tuberosum]	2	-
Soltu.DM.08G001550	"Patatin"	RecName: Full=Probable inactive patatin-3-Kuras 1; Flags: Precursor [Solanum tuberosum]	2	-
Soltu.DM.08G001560	"Patatin"	RecName: Full=Probable inactive patatin-3-Kuras 1; Flags: Precursor [Solanum tuberosum]	2	-
Soltu.DM.08G001790	"Aromatic amino acid decarboxylase 2"	PREDICTED: histidine decarboxylase-like [Solanum tuberosum]	2	-
Soltu.DM.08G003250	"ABA 8'-hydroxylase CYP707A1"	PREDICTED: ABA 8'-hydroxylase CYP707A1 isoform X1 [Solanum tuberosum]	2	-
Soltu.DM.08G003860	"Putative ovule protein"	uncharacterized protein LOC125814469 isoform X4 [Solanum verrucosum]	2	-
Soltu.DM.08G003910	"BZIP transcription factor bZIP109"	hypothetical protein H5410_039867, partial [Solanum commersonii]	2	-
Soltu.DM.08G006330	"ATP binding protein"	hypothetical protein BC332_11800 [Capsicum chinense]	2	-
Soltu.DM.08G011280	"C2 NT-type domain-containing protein"	PREDICTED: uncharacterized protein LOC102603587 [Solanum tuberosum]	2	-
Soltu.DM.08G012570	"PGG domain-containing protein"	PREDICTED: ankyrin repeat-containing protein At3g12360-like [Solanum tuberosum]	2	-
Soltu.DM.08G015120	"9-cis-epoxycarotenoid dioxygenase"	PREDICTED: carotenoid 9,10(9',10')-cleavage dioxygenase 1-like isoform X2 [Solanum tuberosum]	2	-
Soltu.DM.08G018000	"N-hydroxycinnamoyl-CoA:tyramine N-hydroxycinnamoyl transferase THT7-1"	hypothetical protein KY289_035057 [Solanum tuberosum]	2	GNAT
Soltu.DM.08G018170	"Pentatricopeptide repeat-containing protein"	hypothetical protein H5410_042563 [Solanum commersonii]	2	-
Soltu.DM.08G020030	"Cytochrome P450"	PREDICTED: cytochrome P450 71D11-like [Solanum tuberosum]	2	-
Soltu.DM.08G021870	"FeS_assembly_P domain-containing protein"	PREDICTED: protein AE7 [Solanum tuberosum]	2	-
Soltu.DM.08G022860	"Uncharacterized protein"	PREDICTED: uncharacterized protein LOC102595240 [Solanum tuberosum]	2	-
Soltu.DM.08G023050	"Pseudo response regulator"	PREDICTED: two-component response regulator-like APRR2 [Solanum tuberosum]	2	GARP-ARR-B
Soltu.DM.08G023230	"Dynamin"	PREDICTED: dynamin-related protein 1E-like [Solanum tuberosum]	2	-
Soltu.DM.08G023860	"Major pollen allergen Ory s 1"	PREDICTED: expansin-like B1 [Solanum tuberosum]	2	-
Soltu.DM.08G024150	"AP2 domain class transcription factor"	PREDICTED: ethylene-responsive transcription factor 2-like [Solanum tuberosum]	2	AP2/ERF-ERF
Soltu.DM.08G024710	"Oxidoreductase"	PREDICTED: inositol 2-dehydrogenase/D-chiro-inositol 3-dehydrogenase [Solanum tuberosum]	2	-
Soltu.DM.08G025000	"LMW heat shock protein"	14.7 kDa heat shock protein-like [Solanum stenotomum]	2	-
Soltu.DM.08G027250	"Uncharacterized protein"	PREDICTED: ethylene-responsive proteinase inhibitor 1-like [Solanum tuberosum]	2	-
Soltu.DM.08G027790	"Uncharacterized protein"	PREDICTED: uncharacterized protein LOC102600226 [Solanum tuberosum]	2	-
Soltu.DM.08G029190	"Uncharacterized protein"	hypothetical protein H5410_043904 [Solanum commersonii]	2	-
Soltu.DM.08G029590	"Ring finger protein"	PREDICTED: RING-H2 zinc finger protein RHA4a-like [Solanum tuberosum]	2	-
Soltu.DM.09G002180	"Putative ovule protein"	metallothionein-like protein type 2 B [Solanum pennellii]	2	-
Soltu.DM.09G004070	"DUF4378 domain-containing protein"	PREDICTED: uncharacterized protein LOC102590052 [Solanum tuberosum]	2	-
Soltu.DM.09G004610	"Glycosyltransferase"	PREDICTED: probable glycosyltransferase At5g03795 isoform X2 [Solanum tuberosum]	2	-
Soltu.DM.09G007480	"Endonuclease/exonuclease/phosphatase family protein"	PREDICTED: type I inositol polyphosphate 5-phosphatase 8-like [Solanum tuberosum]	2	-
Soltu.DM.09G009470	"Chloroplast small heat shock protein class I"	PREDICTED: 17.4 kDa class I heat shock protein-like [Solanum tuberosum]	2	-
Soltu.DM.09G011140	"WRKY transcription factor 6"	hypothetical protein KY284_035960 [Solanum tuberosum]	2	WRKY
Soltu.DM.09G011150	"Omega-6 fatty acid desaturase, chloroplastic"	hypothetical protein KY284_035959 [Solanum tuberosum]	2	-
Soltu.DM.09G018210	"Uncharacterized protein"	hypothetical protein KY284_036402 [Solanum tuberosum]	2	-
Soltu.DM.09G020550	"Auxin-responsive protein"	hypothetical protein H5410_047689 [Solanum commersonii]	2	AUX/IAA
Soltu.DM.09G022070	"Oligopeptide transporter"	PREDICTED: protein NRT1/ PTR FAMILY 5.2-like [Solanum tuberosum]	2	-
Soltu.DM.09G023500	"Putative replication protein A 70 kDa DNA-binding subunit B-like"	hypothetical protein KY290_037459 [Solanum tuberosum]	2	-
Soltu.DM.09G023580	"Protein induced upon tuberization"	Indole-3-acetic acid-induced protein ARG2-like [Solanum tuberosum]	2	-
Soltu.DM.09G023910	"Uncharacterized protein"	PREDICTED: uncharacterized protein LOC102584557 [Solanum tuberosum]	2	-
Soltu.DM.09G025410	"Uncharacterized protein"	hypothetical protein KY290_037606 [Solanum tuberosum]	2	-
Soltu.DM.09G027120	"Amine oxidase"	PREDICTED: primary amine oxidase-like [Solanum tuberosum]	2	-
Soltu.DM.09G027130	"Amine oxidase"	PREDICTED: primary amine oxidase-like [Solanum tuberosum]	2	-
Soltu.DM.09G027140	"Amine oxidase"	PREDICTED: LOW QUALITY PROTEIN: primary amine oxidase-like [Solanum tuberosum]	2	-
Soltu.DM.09G027230	"Arp2/3 complex 34 kDa subunit"	hypothetical protein KY289_037240 [Solanum tuberosum]	2	-
Soltu.DM.09G029400	"TIR-NBS-LRR type disease resistance protein"	PREDICTED: TMV resistance protein N-like [Solanum tuberosum]	2	-
Soltu.DM.09G029430	"DRIM domain-containing protein"	hypothetical protein KY284_037858 [Solanum tuberosum]	2	-
Soltu.DM.09G030440	"Cell wall protein"	hypothetical protein KY284_037266 [Solanum tuberosum]	2	-
Soltu.DM.09G030450	"Cell wall protein"	hypothetical protein KY284_037266 [Solanum tuberosum]	2	-
Soltu.DM.10G003890	"Activator of basal transcription"	PREDICTED: pre-rRNA-processing protein ESF2-like, partial [Solanum tuberosum]	2	-
Soltu.DM.10G004200	"Uncharacterized protein"	PREDICTED: uncharacterized protein LOC102601474 [Solanum tuberosum]	2	-
Soltu.DM.10G005270	"MYC1"	PREDICTED: transcription factor MYC4-like [Solanum tuberosum]	2	bHLH
Soltu.DM.10G005570	"WRKY transcription factor"	PREDICTED: probable WRKY transcription factor 30 [Solanum tuberosum]	2	WRKY
Soltu.DM.10G005730	"Ubiquitin carrier protein"	PREDICTED: ubiquitin-conjugating enzyme E2 28-like [Solanum tuberosum]	2	-
Soltu.DM.10G007030	"F-box family protein"	PREDICTED: F-box protein PP2-A13-like [Solanum tuberosum]	2	-
Soltu.DM.10G017370	"Putative ovule protein"	PREDICTED: uncharacterized protein LOC102596214 isoform X1 [Solanum tuberosum]	2	-
Soltu.DM.10G019750	"Kinase family protein"	PREDICTED: putative serine/threonine-protein kinase isoform X1 [Solanum tuberosum]	2	-
Soltu.DM.10G022460	"Light-inducible protein atls1"	PREDICTED: macrophage migration inhibitory factor homolog [Solanum tuberosum]	2	-
Soltu.DM.10G022600	"Transcription factor HBP-1b"	PREDICTED: transcription factor TGA6-like isoform X1 [Solanum tuberosum]	2	-
Soltu.DM.10G025040	"Beta-fructofuranosidase"	apoplastic invertase [Solanum tuberosum]	2	-
Soltu.DM.10G025370	"Hin1"	harpin inducing protein, partial [Solanum tuberosum]	2	-
Soltu.DM.10G026210	"Caomodulin cam-207"	caomodulin cam-207 [Daucus carota]	2	-
Soltu.DM.10G026480	"Short-chain type alcohol dehydrogenase"	hypothetical protein KY284_006229 [Solanum tuberosum]	2	-
Soltu.DM.10G026920	"VQ motif-containing protein"	PREDICTED: VQ motif-containing protein 25 [Solanum tuberosum]	2	-
Soltu.DM.10G027780	"AAA domain-containing protein"	PREDICTED: protein HYPER-SENSITIVITY-RELATED 4-like [Solanum tuberosum]	2	-
Soltu.DM.10G029650	"VQ motif family protein"	PREDICTED: uncharacterized protein LOC102588850 [Solanum tuberosum]	2	-
Soltu.DM.10G030360	"Calcium dependent protein kinase 2"	hypothetical protein KY284_006742 [Solanum tuberosum]	2	-
Soltu.DM.11G001350	"Auxin-induced SAUR"	PREDICTED: auxin-responsive protein SAUR68-like [Solanum tuberosum]	2	-
Soltu.DM.11G010690	"gibberellin 20 oxidase 2-like"	hypothetical protein KY284_007564 [Solanum tuberosum]	2	-
Soltu.DM.11G011130	"AP2/ERF domain-containing transcription factor"	PREDICTED: ethylene-responsive transcription factor ERF014 [Solanum tuberosum]	2	AP2/ERF-ERF
Soltu.DM.11G017090	"Auxin-induced beta-glucosidase"	PREDICTED: beta-D-xylosidase 1 [Solanum tuberosum]	2	-
Soltu.DM.11G021330	"Uncharacterized protein"	PREDICTED: uncharacterized protein LOC102593250 [Solanum tuberosum]	2	-
Soltu.DM.11G021590	"Fatty acyl-CoA reductase"	PREDICTED: fatty acyl-CoA reductase 1-like isoform X1 [Solanum tuberosum]	2	-
Soltu.DM.11G022620	"Fasciclin-like AGP 13"	PREDICTED: fasciclin-like arabinogalactan protein 11 [Solanum tuberosum]	2	-
Soltu.DM.11G023220	"High-affinity nitrate transporter"	PREDICTED: high affinity nitrate transporter 2.4-like [Solanum tuberosum]	2	-
Soltu.DM.11G024250	"Short-chain dehydrogenase/reductase"	PREDICTED: short-chain dehydrogenase/reductase 2b-like [Solanum tuberosum]	2	-
Soltu.DM.12G003800	"Uncharacterized protein"	PREDICTED: uncharacterized protein LOC102603344 [Solanum tuberosum]	2	-
Soltu.DM.12G006320	"Transferase, transferring glycosyl groups"	PREDICTED: probable xyloglucan glycosyltransferase 12, partial [Solanum tuberosum]	2	-
Soltu.DM.12G006740	"DNA binding protein"	PREDICTED: transcription factor bHLH94-like [Solanum tuberosum]	2	bHLH
Soltu.DM.12G006830	"Arabinogalactan-protein"	hypothetical protein H5410_063098, partial [Solanum commersonii]	2	-
Soltu.DM.12G009000	"Uncharacterized protein"	PREDICTED: uncharacterized protein LOC102585440 [Solanum tuberosum]	2	-
Soltu.DM.12G009450	"Cytochrome P450"	cytochrome P450 71AU50-like isoform X2 [Solanum stenotomum]	2	-
Soltu.DM.12G009600	"Transmembrane 9 superfamily member"	hypothetical protein KY285_010106 [Solanum tuberosum]	2	-
Soltu.DM.12G010920	"Small heat-shock protein"	PREDICTED: 26.5 kDa heat shock protein, mitochondrial [Solanum tuberosum]	2	-
Soltu.DM.12G014440	"Hydroxyproline-rich glycoprotein (HRGP)"	PREDICTED: extensin-2-like isoform X2 [Solanum tuberosum]	2	-
Soltu.DM.12G016160	"Putative replication protein A 70 kDa DNA-binding subunit B-like"	hypothetical protein KY289_022810 [Solanum tuberosum]	2	-
Soltu.DM.12G018520	"Uncharacterized protein"	hypothetical protein KY290_006605 [Solanum tuberosum]	2	-
Soltu.DM.12G024700	"Receptor-like serine/threonine-protein kinase"	PREDICTED: G-type lectin S-receptor-like serine/threonine-protein kinase CES101 [Solanum tuberosum]	2	-
Soltu.DM.12G027320	"Lap17.1a protein"	PREDICTED: leucine aminopeptidase, chloroplastic [Solanum tuberosum]	2	-
Soltu.DM.12G027690	"Temperature-induced lipocalin"	PREDICTED: temperature-induced lipocalin-1-like [Solanum tuberosum]	2	-
Soltu.DM.12G029450	"LRRNT_2 domain-containing protein"	hypothetical protein KY289_012186 [Solanum tuberosum]	2	-
Soltu.DM.S001100	"Aspartic protease inhibitor 8"	hypothetical protein KY285_017351 [Solanum tuberosum]	2	-
novel.1175	-	-	2	-
novel.1193	"Patatin"	hypothetical protein KY289_021762 [Solanum tuberosum]	2	-
novel.1256	-	-	2	-
novel.1269	"Uncharacterized protein"	-	2	-
novel.1548	"Putative ovule protein"	-	2	-
novel.1572	"Uncharacterized protein"	hypothetical protein H5410_059262 [Solanum commersonii]	2	-
novel.1575	-	-	2	-
novel.1670	"17.6 kDa class I heat shock protein"	PREDICTED: 17.6 kDa class I heat shock protein [Solanum tuberosum]	2	-
novel.1682	"Low-molecular-weight cysteine-rich protein LCR78"	hypothetical protein H5410_034946 [Solanum commersonii]	2	-
novel.1687	"Uncharacterized protein"	hypothetical protein H5410_023822 [Solanum commersonii]	2	-
novel.1697	"Uncharacterized protein"	hypothetical protein H5410_035258 [Solanum commersonii]	2	-
novel.1930	"Uncharacterized protein"	hypothetical protein H5410_050009 [Solanum commersonii]	2	-
novel.1937	"Late blight resistance protein"	hypothetical protein KY289_019733 [Solanum tuberosum]	2	-
novel.1949	"Putative chloroplast stem-loop binding protein of 41 kDa b, chloroplastic-like"	hypothetical protein KY289_008646 [Solanum tuberosum]	2	-
novel.1982	"Polyprotein, putative"	Polyprotein, putative [Solanum demissum]	2	-
novel.2094	-	-	2	-
novel.2107	"Uncharacterized protein"	hypothetical protein KY289_001715 [Solanum tuberosum]	2	-
novel.2151	-	-	2	-
novel.22	-	hypothetical protein H5410_043791 [Solanum commersonii]	2	-
novel.2209	"Uncharacterized protein"	thaumatin-like protein [Solanum verrucosum]	2	-
novel.2212	-	-	2	-
novel.2214	"Uncharacterized protein"	hypothetical protein H5410_043908 [Solanum commersonii]	2	-
novel.2241	-	-	2	-
novel.23	"Photosystem II 5 kDa protein, chloroplast"	hypothetical protein H5410_013789 [Solanum commersonii]	2	-
novel.2415	"F-box family protein"	hypothetical protein H5410_047199 [Solanum commersonii]	2	-
novel.2443	"Low-molecular-weight cysteine-rich protein LCR78"	hypothetical protein H5410_034946 [Solanum commersonii]	2	-
novel.2505	-	-	2	-
novel.2537	-	hypothetical protein H5410_050062 [Solanum commersonii]	2	-
novel.2542	"Putative ovule protein"	hypothetical protein H5410_047737 [Solanum commersonii]	2	-
novel.259	"Uncharacterized protein"	-	2	-
novel.2602	"Gag-pol polyprotein"	uncharacterized protein LOC125858887 [Solanum stenotomum]	2	-
novel.2623	"Uncharacterized protein"	hypothetical protein KY290_012139 [Solanum tuberosum]	2	-
novel.2626	"Uncharacterized protein"	hypothetical protein H5410_012784 [Solanum commersonii]	2	-
novel.2649	"Uncharacterized protein"	hypothetical protein H5410_052217 [Solanum commersonii]	2	-
novel.2652	"Uncharacterized protein"	hypothetical protein H5410_052219 [Solanum commersonii]	2	-
novel.269	-	-	2	-
novel.27	"Photosystem II 5 kDa protein, chloroplast"	PREDICTED: photosystem II 5 kDa protein, chloroplastic-like [Solanum tuberosum]	2	-
novel.2856	"Small heat-shock protein homolog protein"	PREDICTED: 22.7 kDa class IV heat shock protein [Solanum tuberosum]	2	-
novel.291	"Telomerase reverse transcriptase"	hypothetical protein KY284_004138 [Solanum tuberosum]	2	-
novel.2923	-	PREDICTED: uncharacterized protein LOC102579184 [Solanum tuberosum]	2	-
novel.2954	"TNP2-like transposon protein"	uncharacterized protein LOC125850568 isoform X6 [Solanum stenotomum]	2	-
novel.3153	"GRF-type domain-containing protein"	hypothetical protein KY289_036364 [Solanum tuberosum]	2	-
novel.374	"Omega-6 fatty acid desaturase, chloroplastic"	hypothetical protein H5410_047635 [Solanum commersonii]	2	-
novel.389	"Uncharacterized protein"	hypothetical protein H5410_010297 [Solanum commersonii]	2	-
novel.550	"FAD-binding PCMH-type domain-containing protein"	hypothetical protein H5410_007295 [Solanum commersonii]	2	-
novel.628	"Putative ovule protein"	-	2	-
novel.840	"ATP-dependent (S)-NAD(P)H-hydrate dehydratase"	uncharacterized protein LOC104087355 [Nicotiana tomentosiformis]	2	-
novel.873	-	-	2	-
Soltu.DM.01G000160	"Xyloglucan endotransglucosylase/hydrolase"	PREDICTED: probable xyloglucan endotransglucosylase/hydrolase protein 28 [Solanum tuberosum]	3	-
Soltu.DM.01G000860	"Short chain alcohol dehydrogenase"	PREDICTED: secoisolariciresinol dehydrogenase-like [Solanum tuberosum]	3	-
Soltu.DM.01G002470	"Exonuclease"	PREDICTED: protein NEN3-like [Solanum tuberosum]	3	-
Soltu.DM.01G002810	"RING-type E3 ubiquitin transferase"	PREDICTED: LOW QUALITY PROTEIN: E3 ubiquitin-protein ligase PUB23-like [Solanum tuberosum]	3	-
Soltu.DM.01G002830	"RING-type E3 ubiquitin transferase"	PREDICTED: E3 ubiquitin-protein ligase PUB24-like [Solanum tuberosum]	3	-
Soltu.DM.01G003090	"Clp R domain-containing protein"	PREDICTED: uncharacterized protein LOC102582744 isoform X1 [Solanum tuberosum]	3	-
Soltu.DM.01G003280	"Putative zinc finger protein MAGPIE-like"	PREDICTED: protein indeterminate-domain 5, chloroplastic-like [Solanum tuberosum]	3	C2H2
Soltu.DM.01G004540	"Protein DETOXIFICATION"	PREDICTED: protein DETOXIFICATION 42-like [Solanum tuberosum]	3	-
Soltu.DM.01G005930	"Cyclin B1"	PREDICTED: G2/mitotic-specific cyclin S13-7-like [Solanum tuberosum]	3	-
Soltu.DM.01G007170	"PAR-1b protein"	PREDICTED: uncharacterized protein LOC102603240 [Solanum tuberosum]	3	-
Soltu.DM.01G007270	"Leucine-rich repeat protein"	PREDICTED: somatic embryogenesis receptor kinase 2 [Solanum tuberosum]	3	-
Soltu.DM.01G012660	"Dirigent protein"	PREDICTED: dirigent protein 19-like [Solanum tuberosum]	3	-
Soltu.DM.01G020220	"Uncharacterized protein"	PREDICTED: uncharacterized protein LOC102606116 [Solanum tuberosum]	3	-
Soltu.DM.01G020290	"Nutrient reservoir"	PREDICTED: leucine-rich repeat extensin-like protein 6 [Solanum tuberosum]	3	-
Soltu.DM.01G020370	"Heat shock protein binding protein"	PREDICTED: curved DNA-binding protein [Solanum tuberosum]	3	-
Soltu.DM.01G020760	"Periaxin"	hypothetical protein KY285_003827 [Solanum tuberosum]	3	-
Soltu.DM.01G020840	"AP2/ERF-domain protein"	hypothetical protein KY285_001344 [Solanum tuberosum]	3	AP2/ERF-ERF
Soltu.DM.01G021640	"Uncharacterized protein"	PREDICTED: uncharacterized protein DDB_G0271670-like [Solanum tuberosum]	3	-
Soltu.DM.01G021870	"Uncharacterized protein"	PREDICTED: uncharacterized protein LOC107059767 [Solanum tuberosum]	3	-
Soltu.DM.01G022060	"Ccaat-binding transcription factor subunit A"	PREDICTED: nuclear transcription factor Y subunit B-5-like [Solanum tuberosum]	3	NF-YB
Soltu.DM.01G022550	"Serine/threonine-protein kinase cdk9"	PREDICTED: probable serine/threonine-protein kinase At1g54610 [Solanum tuberosum]	3	-
Soltu.DM.01G023510	"Uncharacterized protein"	PREDICTED: uncharacterized protein LOC102593112 [Solanum tuberosum]	3	-
Soltu.DM.01G024020	"Heavy-metal-associated domain-containing protein"	PREDICTED: neurogenic protein mastermind-like isoform X1 [Solanum tuberosum]	3	-
Soltu.DM.01G024480	"Protein kinase"	PREDICTED: mitogen-activated protein kinase kinase kinase NPK1 [Solanum tuberosum]	3	-
Soltu.DM.01G024490	"Uncharacterized protein"	hypothetical protein H5410_013085 [Solanum commersonii]	3	-
Soltu.DM.01G024910	"Uncharacterized protein"	hypothetical protein H5410_013030 [Solanum commersonii]	3	-
Soltu.DM.01G025080	"Stachyose synthase"	PREDICTED: stachyose synthase [Solanum tuberosum]	3	-
Soltu.DM.01G025490	"Putative calcium and calcium/calmodulin-dependent serine/threonine-protein kinase-like"	PREDICTED: uncharacterized protein LOC102587599 [Solanum tuberosum]	3	-
Soltu.DM.01G025790	"Uncharacterized protein"	PREDICTED: ESX-1 secretion-associated protein EspE-like [Solanum tuberosum]	3	-
Soltu.DM.01G025800	"Lipid binding protein"	hypothetical protein KY285_001714 [Solanum tuberosum]	3	-
Soltu.DM.01G026860	"Subtilisin-like protease"	hypothetical protein KY284_001935 [Solanum tuberosum]	3	-
Soltu.DM.01G027130	"Uncharacterized protein"	PREDICTED: uncharacterized protein LOC102582371 [Solanum tuberosum]	3	-
Soltu.DM.01G027180	"DNA topoisomerase 2"	PREDICTED: DNA topoisomerase 2 isoform X1 [Solanum tuberosum]	3	-
Soltu.DM.01G027350	"Uncharacterized protein"	PREDICTED: polygalacturonase-like [Solanum tuberosum]	3	-
Soltu.DM.01G027500	"Protein DETOXIFICATION"	hypothetical protein KY289_002090 [Solanum tuberosum]	3	-
Soltu.DM.01G029270	"RING-type E3 ubiquitin transferase"	PREDICTED: RING-H2 finger protein ATL51-like [Solanum tuberosum]	3	-
Soltu.DM.01G030370	"Cyclin"	PREDICTED: cyclin-U4-1 [Solanum tuberosum]	3	-
Soltu.DM.01G031110	"Uncharacterized protein"	PREDICTED: uncharacterized protein LOC102594113 [Solanum tuberosum]	3	-
Soltu.DM.01G031450	"Beta expansin 1"	hypothetical protein KY289_002305 [Solanum tuberosum]	3	-
Soltu.DM.01G031900	"Uncharacterized protein"	PREDICTED: uncharacterized protein LOC102598945 [Solanum tuberosum]	3	-
Soltu.DM.01G032400	"Progesterone 5beta reductase-A"	PREDICTED: 3-oxo-Delta(4,5)-steroid 5-beta-reductase-like [Solanum tuberosum]	3	-
Soltu.DM.01G032600	"SPX domain-containing protein"	PREDICTED: SPX domain-containing membrane protein At4g22990-like isoform X2 [Solanum tuberosum]	3	-
Soltu.DM.01G033710	"Water channel protein"	PREDICTED: probable aquaporin PIP1-5 isoform X1 [Solanum tuberosum]	3	-
Soltu.DM.01G033740	"Uncharacterized protein"	PREDICTED: cytochrome P450 86A8-like [Solanum tuberosum]	3	-
Soltu.DM.01G033960	"FAD-binding FR-type domain-containing protein"	hypothetical protein KY284_002360 [Solanum tuberosum]	3	-
Soltu.DM.01G034640	"Uncharacterized protein"	uncharacterized protein LOC125816148 [Solanum verrucosum]	3	-
Soltu.DM.01G034820	"Triacylglycerol lipase"	PREDICTED: uncharacterized protein LOC102605002 [Solanum tuberosum]	3	-
Soltu.DM.01G034860	"Long-chain-fatty-acid-CoA ligase"	PREDICTED: long chain acyl-CoA synthetase 4-like [Solanum tuberosum]	3	-
Soltu.DM.01G036040	"AP2 domain-containing transcription factor"	hypothetical protein KY285_002358 [Solanum tuberosum]	3	AP2/ERF-AP2
Soltu.DM.01G036060	"Putative nitrate transporter 1.4-like"	hypothetical protein KY284_004240 [Solanum tuberosum]	3	-
Soltu.DM.01G036420	"Pathogenesis-related protein P2"	pathogenesis-related protein P2-like precursor [Solanum tuberosum]	3	-
Soltu.DM.01G037570	"Adhesive plaque matrix protein"	hypothetical protein KY284_002604 [Solanum tuberosum]	3	-
Soltu.DM.01G038600	"Kinesin-like protein"	PREDICTED: carboxy-terminal kinesin 2 isoform X1 [Solanum tuberosum]	3	-
Soltu.DM.01G038930	"Lipoxygenase"	PREDICTED: probable linoleate 9S-lipoxygenase 5 isoform X1 [Solanum tuberosum]	3	-
Soltu.DM.01G038990	"TANGLED"	PREDICTED: microtubule-binding protein TANGLED [Solanum tuberosum]	3	-
Soltu.DM.01G039360	"Formin-like protein"	PREDICTED: formin-like protein 11 [Solanum tuberosum]	3	-
Soltu.DM.01G039710	"F-box domain-containing protein"	PREDICTED: F-box protein PP2-B15-like [Solanum tuberosum]	3	-
Soltu.DM.01G039800	"Uncharacterized protein"	hypothetical protein KY284_002756 [Solanum tuberosum]	3	-
Soltu.DM.01G040500	"Uncharacterized protein"	PREDICTED: uncharacterized protein LOC102587682 [Solanum tuberosum]	3	-
Soltu.DM.01G040880	"Beta-1,3-glucanase 27"	uncharacterized LOC102585087 precursor [Solanum tuberosum]	3	-
Soltu.DM.01G040980	"Vetispiradiene synthase 1"	sesquiterpene synthase 31 [Solanum verrucosum]	3	-
Soltu.DM.01G041030	"vetispiradiene synthase 1"	hypothetical protein KY284_002849 [Solanum tuberosum]	3	-
Soltu.DM.01G041850	"Germin-like protein"	PREDICTED: putative germin-like protein 2-1 [Solanum tuberosum]	3	-
Soltu.DM.01G042030	"Peptide/nitrate transporter"	PREDICTED: protein NRT1/ PTR FAMILY 4.3 [Solanum tuberosum]	3	-
Soltu.DM.01G043840	"Uncharacterized protein"	hypothetical protein EJD97_002371 [Solanum chilense]	3	-
Soltu.DM.01G043860	"Uncharacterized protein"	PREDICTED: uncharacterized protein LOC107061424 [Solanum tuberosum]	3	-
Soltu.DM.01G045010	"Gamma-gliadin"	PREDICTED: fibronectin-binding protein A-like [Solanum tuberosum]	3	-
Soltu.DM.01G045020	"Periaxin"	PREDICTED: ATP-dependent RNA helicase glh-2-like [Solanum tuberosum]	3	-
Soltu.DM.01G045030	"Periaxin"	protein PELPK1-like [Solanum stenotomum]	3	-
Soltu.DM.01G045040	"Gamma-gliadin"	PREDICTED: fibronectin-binding protein A-like [Solanum tuberosum]	3	-
Soltu.DM.01G045840	"Uncharacterized protein"	PREDICTED: uncharacterized protein LOC102586934 [Solanum tuberosum]	3	-
Soltu.DM.01G045900	"SCP domain-containing protein"	PREDICTED: pathogenesis-related protein 1-like [Solanum tuberosum]	3	-
Soltu.DM.01G046150	"Uncharacterized protein"	PREDICTED: uncharacterized protein LOC102600037 [Solanum tuberosum]	3	-
Soltu.DM.01G046310	"Uncharacterized protein"	PREDICTED: uncharacterized protein LOC102580491 [Solanum tuberosum]	3	-
Soltu.DM.01G046320	"Nucleobase ascorbate transporter"	PREDICTED: nucleobase-ascorbate transporter 4 [Solanum tuberosum]	3	-
Soltu.DM.01G047000	"Interleukin-1 receptor-associated kinase"	PREDICTED: probable LRR receptor-like serine/threonine-protein kinase At4g37250 [Solanum tuberosum]	3	-
Soltu.DM.01G047700	"Uncharacterized protein"	PREDICTED: uncharacterized protein LOC102595426 [Solanum tuberosum]	3	-
Soltu.DM.01G047870	"Phytocyanin domain-containing protein"	hypothetical protein KY284_003321 [Solanum tuberosum]	3	-
Soltu.DM.01G048090	"Abhydrolase_3 domain-containing protein"	PREDICTED: 2-hydroxyisoflavanone dehydratase-like [Solanum tuberosum]	3	-
Soltu.DM.01G048230	"Kinesin motor domain-containing protein"	PREDICTED: phragmoplast orienting kinesin 2 isoform X2 [Solanum tuberosum]	3	-
Soltu.DM.01G048410	"Putative ovule protein"	PREDICTED: 3-hydroxyisobutyryl-CoA hydrolase 1-like isoform X2 [Solanum tuberosum]	3	-
Soltu.DM.01G048710	"TF-B3 domain-containing protein"	hypothetical protein KY290_003216, partial [Solanum tuberosum]	3	B3
Soltu.DM.01G049020	"1-acylglycerol-3-phosphate O-acyltransferase"	PREDICTED: probable 1-acyl-sn-glycerol-3-phosphate acyltransferase 5 [Solanum tuberosum]	3	-
Soltu.DM.01G049150	"PPPDE domain-containing protein"	PREDICTED: deSI-like protein At4g17486 [Solanum tuberosum]	3	-
Soltu.DM.01G049630	"Uncharacterized protein"	PREDICTED: uncharacterized protein LOC102592319 [Solanum tuberosum]	3	-
Soltu.DM.01G049740	"Uncharacterized protein"	PREDICTED: uncharacterized protein LOC102589836 isoform X2 [Solanum tuberosum]	3	-
Soltu.DM.01G050410	"SAUR family protein"	PREDICTED: auxin-induced protein 15A-like [Solanum tuberosum]	3	-
Soltu.DM.01G050630	"5'-methylthioadenosine nucleosidase"	hypothetical protein KY290_004350 [Solanum tuberosum]	3	-
Soltu.DM.01G051180	"Hydroxypyruvate reductase"	PREDICTED: glycerate dehydrogenase [Solanum tuberosum]	3	-
Soltu.DM.01G051720	"Flavin-containing monooxygenase"	PREDICTED: probable flavin-containing monooxygenase 1 [Solanum tuberosum]	3	-
Soltu.DM.02G000320	"Uncharacterized protein"	PREDICTED: uncharacterized protein LOC102605612 isoform X2 [Solanum tuberosum]	3	-
Soltu.DM.02G003450	"Uncharacterized protein"	PREDICTED: protein PHLOEM PROTEIN 2-LIKE A9-like [Solanum tuberosum]	3	-
Soltu.DM.02G004050	"Protein DETOXIFICATION"	PREDICTED: protein DETOXIFICATION 40-like [Solanum tuberosum]	3	-
Soltu.DM.02G004480	"1-aminocyclopropane-1-carboxylate oxidase"	1-aminocyclopropane-1-carboxylate oxidase [Solanum tuberosum]	3	-
Soltu.DM.02G005390	"Endochitinase (Chitinase)"	hypothetical protein KY285_013179 [Solanum tuberosum]	3	-
Soltu.DM.02G006160	"Fructose-bisphosphate aldolase"	hypothetical protein KY284_013200 [Solanum tuberosum]	3	-
Soltu.DM.02G006360	"Hexosyltransferase"	PREDICTED: galactinol synthase 2-like [Solanum tuberosum]	3	-
Soltu.DM.02G006760	"Homeobox protein"	PREDICTED: homeobox-leucine zipper protein ATHB-40-like [Solanum tuberosum]	3	HB-other
Soltu.DM.02G006840	"Uncharacterized protein"	PREDICTED: uncharacterized protein LOC102581404 [Solanum tuberosum]	3	-
Soltu.DM.02G007230	"Kinase family protein"	PREDICTED: serine/threonine-protein kinase CDL1-like [Solanum tuberosum]	3	-
Soltu.DM.02G007350	"BHLH transcription factor"	PREDICTED: transcription factor bHLH93-like [Solanum tuberosum]	3	bHLH
Soltu.DM.02G007630	"Protein binding / signal transducer"	PREDICTED: BTB/POZ domain-containing protein At5g67385-like [Solanum tuberosum]	3	-
Soltu.DM.02G010010	"DUF569 domain-containing protein"	PREDICTED: uncharacterized protein LOC102580783 [Solanum tuberosum]	3	-
Soltu.DM.02G010520	"Ubiquitin-protein ligase"	PREDICTED: U-box domain-containing protein 6 [Solanum tuberosum]	3	-
Soltu.DM.02G010760	"Leucine-rich repeat protein"	PREDICTED: probable inactive leucine-rich repeat receptor-like protein kinase At3g03770 [Solanum tuberosum]	3	-
Soltu.DM.02G010770	"Lipase"	PREDICTED: triacylglycerol lipase 2-like [Solanum tuberosum]	3	-
Soltu.DM.02G011810	"Phosphate-responsive 1 family protein"	PREDICTED: protein EXORDIUM-like 7 [Solanum tuberosum]	3	-
Soltu.DM.02G011940	"Galactose-binding like"	PREDICTED: protein PHLOEM PROTEIN 2-LIKE A1-like [Solanum tuberosum]	3	-
Soltu.DM.02G012550	"Actin binding protein"	PREDICTED: protein CHUP1, chloroplastic-like [Solanum tuberosum]	3	-
Soltu.DM.02G013290	"FAD-binding PCMH-type domain-containing protein"	berberine bridge enzyme-like 18 [Solanum verrucosum]	3	-
Soltu.DM.02G013300	"Patellin-4"	PREDICTED: patellin-4 [Solanum tuberosum]	3	-
Soltu.DM.02G013780	"3-beta hydroxysteroid dehydrogenase/isomerase"	PREDICTED: uncharacterized protein At2g34460, chloroplastic-like [Solanum tuberosum]	3	-
Soltu.DM.02G013830	"Beta-ketoacyl-[acyl-carrier-protein] synthase I"	PREDICTED: 3-oxoacyl-[acyl-carrier-protein]	3	-
Soltu.DM.02G015860	"Uncharacterized protein"	PREDICTED: uncharacterized protein LOC102585343 [Solanum tuberosum]	3	-
Soltu.DM.02G016150	"DNA binding protein"	PREDICTED: transcription factor bHLH30-like [Solanum tuberosum]	3	bHLH
Soltu.DM.02G016510	"Pyruvate decarboxylase"	hypothetical protein H5410_007685 [Solanum commersonii]	3	-
Soltu.DM.02G016520	"Lanceolate"	hypothetical protein KY289_014534 [Solanum tuberosum]	3	TCP
Soltu.DM.02G017100	"ROX1"	PREDICTED: protein E6 [Solanum tuberosum]	3	-
Soltu.DM.02G017470	"Proline-rich protein 1"	PREDICTED: non-classical arabinogalactan protein 30 [Solanum tuberosum]	3	-
Soltu.DM.02G019840	"Protein COBRA"	PREDICTED: CRIB domain-containing protein RIC10-like [Solanum tuberosum]	3	-
Soltu.DM.02G020080	"Protein DETOXIFICATION"	PREDICTED: protein DETOXIFICATION 40-like isoform X1 [Solanum tuberosum]	3	-
Soltu.DM.02G020620	"Class I knox protein"	homeobox protein knotted-1-like LET6-like [Solanum tuberosum]	3	HB-KNOX
Soltu.DM.02G021860	"PPPDE domain-containing protein"	PREDICTED: deSI-like protein At4g17486 [Solanum tuberosum]	3	-
Soltu.DM.02G021880	"PPPDE domain-containing protein"	hypothetical protein H5410_008298 [Solanum commersonii]	3	-
Soltu.DM.02G022010	"DNA-3-methyladenine glycosylase"	PREDICTED: uncharacterized protein LOC102594852 [Solanum tuberosum]	3	-
Soltu.DM.02G022920	"Class II chitinase"	acidic endochitinase pcht28 precursor [Solanum tuberosum]	3	-
Soltu.DM.02G023480	"Cell number regulator 13"	PREDICTED: protein MID1-COMPLEMENTING ACTIVITY 1-like [Solanum tuberosum]	3	-
Soltu.DM.02G023540	"Rac-like GTPase 1"	PREDICTED: rac-like GTP-binding protein RHO1 [Solanum tuberosum]	3	-
Soltu.DM.02G023600	"Uncharacterized protein"	PREDICTED: protein POLLENLESS 3-LIKE 2 [Solanum tuberosum]	3	-
Soltu.DM.02G023650	"Alpha-mannosidase"	PREDICTED: alpha-mannosidase [Solanum tuberosum]	3	-
Soltu.DM.02G023880	"Uncharacterized protein"	hypothetical protein KY284_014384 [Solanum tuberosum]	3	-
Soltu.DM.02G024410	"Serine-threonine protein kinase, plant-type"	PREDICTED: probable leucine-rich repeat receptor-like protein kinase At1g35710 [Solanum tuberosum]	3	-
Soltu.DM.02G024830	"Mannan endo-1,4-beta-mannosidase"	PREDICTED: mannan endo-1,4-beta-mannosidase 7-like [Solanum tuberosum]	3	-
Soltu.DM.02G026870	"Serine hydroxymethyltransferase"	serine hydroxymethyltransferase, mitochondrial [Solanum tuberosum]	3	-
Soltu.DM.02G027190	"Xyloglucan endotransglucosylase/hydrolase"	hypothetical protein KY284_025387 [Solanum tuberosum]	3	-
Soltu.DM.02G027390	"Ocs element-binding factor"	PREDICTED: basic leucine zipper 63 [Solanum tuberosum]	3	bZIP
Soltu.DM.02G027530	"Alpha-6-galactosyltransferase"	putative glycosyltransferase 7 [Solanum stenotomum]	3	-
Soltu.DM.02G027710	"Adenylyl-sulfate kinase"	PREDICTED: BTB/POZ domain-containing protein At3g49900 [Solanum tuberosum]	3	-
Soltu.DM.02G027770	"BZIP domain class transcription factor"	PREDICTED: BTB/POZ domain-containing protein NPY3 isoform X1 [Solanum tuberosum]	3	-
Soltu.DM.02G027850	"Peroxidase"	PREDICTED: peroxidase 51 [Solanum tuberosum]	3	-
Soltu.DM.02G027920	"Subtilisin-like protease"	hypothetical protein KY289_015762 [Solanum tuberosum]	3	-
Soltu.DM.02G028200	"LIM domain kinase"	PREDICTED: probable LRR receptor-like serine/threonine-protein kinase At4g37250 [Solanum tuberosum]	3	-
Soltu.DM.02G028240	"D-type cyclin family 3 subgroup 1"	hypothetical protein KY289_014943 [Solanum tuberosum]	3	-
Soltu.DM.02G028830	"Uncharacterized protein"	PREDICTED: uncharacterized protein LOC102592626 [Solanum tuberosum]	3	-
Soltu.DM.02G029430	"Multicopper oxidase"	PREDICTED: L-ascorbate oxidase homolog [Solanum tuberosum]	3	-
Soltu.DM.02G029480	"Zinc finger protein"	PREDICTED: dof zinc finger protein DOF3.5-like [Solanum tuberosum]	3	C2C2-Dof
Soltu.DM.02G029590	"Zinc finger protein"	PREDICTED: GDSL esterase/lipase At2g23540 [Solanum tuberosum]	3	-
Soltu.DM.02G030060	"Endo-1,3(4)-beta-glucanase"	PREDICTED: endo-1,3(4)-beta-glucanase 1-like [Solanum tuberosum]	3	-
Soltu.DM.02G030140	"Uncharacterized protein"	PREDICTED: uncharacterized protein LOC102587749 [Solanum tuberosum]	3	-
Soltu.DM.02G030330	"Uncharacterized protein"	hypothetical protein KY289_015029 [Solanum tuberosum]	3	-
Soltu.DM.02G030540	"Pollen Ole e 1 allergen and extensin"	PREDICTED: vegetative cell wall protein gp1 [Solanum tuberosum]	3	-
Soltu.DM.02G031260	"UDP-glycosyltransferase"	hypothetical protein KY289_015068 [Solanum tuberosum]	3	-
Soltu.DM.02G031490	"SPX, N-terminal; EXS, C-terminal"	PREDICTED: phosphate transporter PHO1 homolog 3-like [Solanum tuberosum]	3	-
Soltu.DM.02G031610	"Expansin"	PREDICTED: expansin-A10 [Solanum tuberosum]	3	-
Soltu.DM.02G032990	"Putative cinnamoyl-CoA reductase 1-like"	PREDICTED: tetraketide alpha-pyrone reductase 1 [Solanum tuberosum]	3	-
Soltu.DM.02G033310	"Uncharacterized protein"	hypothetical protein KY284_015513 [Solanum tuberosum]	3	-
Soltu.DM.02G033440	"NAC domain protein"	PREDICTED: NAC domain-containing protein 8 [Solanum tuberosum]	3	NAC
Soltu.DM.02G033640	"Pectate lyase"	PREDICTED: probable pectate lyase P18 [Solanum tuberosum]	3	-
Soltu.DM.02G033780	"TPX2 domain-containing protein"	PREDICTED: histone H3.v1-like isoform X2 [Solanum tuberosum]	3	-
Soltu.DM.02G033820	"Glycosyltransferase family 92 protein"	PREDICTED: UPF0392 protein RCOM_0530710-like [Solanum tuberosum]	3	-
Soltu.DM.02G033930	"Ankyrin"	PREDICTED: serine/threonine-protein phosphatase 6 regulatory ankyrin repeat subunit B-like [Solanum tuberosum]	3	-
Soltu.DM.03G000410	"3-ketoacyl-CoA synthase"	PREDICTED: 3-ketoacyl-CoA synthase 11-like [Solanum tuberosum]	3	-
Soltu.DM.03G000700	"Kinesin"	PREDICTED: kinesin-like protein KIF11 [Solanum tuberosum]	3	-
Soltu.DM.03G001070	"Protein kinase domain-containing protein"	PREDICTED: probable LRR receptor-like serine/threonine-protein kinase At1g53420 isoform X1 [Solanum tuberosum]	3	-
Soltu.DM.03G001910	"Leucine-rich repeat receptor kinase"	PREDICTED: receptor-like protein kinase HSL1 [Solanum tuberosum]	3	-
Soltu.DM.03G002040	"Protein kinase (PK)"	PREDICTED: serine/threonine-protein kinase HT1-like [Solanum tuberosum]	3	-
Soltu.DM.03G002340	"Cotton fiber expressed protein 1"	hypothetical protein KY284_015805 [Solanum tuberosum]	3	-
Soltu.DM.03G002460	"Anthranilate N-benzoyltransferase protein"	hypothetical protein KY289_016038 [Solanum tuberosum]	3	-
Soltu.DM.03G002470	"Anthranilate N-benzoyltransferase protein"	hypothetical protein KY289_016039 [Solanum tuberosum]	3	-
Soltu.DM.03G002480	"Uncharacterized protein"	hypothetical protein KY289_016040 [Solanum tuberosum]	3	-
Soltu.DM.03G002530	"Receptor-like serine/threonine-protein kinase"	PREDICTED: receptor-like serine/threonine-protein kinase SD1-8 [Solanum tuberosum]	3	-
Soltu.DM.03G002610	"Uncharacterized protein"	PREDICTED: uncharacterized protein LOC102586118 [Solanum tuberosum]	3	-
Soltu.DM.03G002870	"Putative homeobox-leucine zipper protein MERISTEM L1-like"	PREDICTED: homeobox-leucine zipper protein MERISTEM L1-like [Solanum tuberosum]	3	HB-HD-ZIP
Soltu.DM.03G003080	"Uncharacterized protein"	PREDICTED: uncharacterized protein LOC102595832 [Solanum tuberosum]	3	-
Soltu.DM.03G003090	"Uncharacterized protein"	PREDICTED: uncharacterized protein LOC102595832 [Solanum tuberosum]	3	-
Soltu.DM.03G003380	"Cyclin B2"	hypothetical protein KY289_016098 [Solanum tuberosum]	3	-
Soltu.DM.03G004480	"Ribulose bisphosphate carboxylase small subunit, chloroplastic"	PREDICTED: ribulose bisphosphate carboxylase small chain 1, chloroplastic-like [Solanum tuberosum]	3	-
Soltu.DM.03G005470	"Formin-like protein"	PREDICTED: formin-like protein 6 [Solanum tuberosum]	3	-
Soltu.DM.03G005480	"Glycosyl hydrolase family protein 17"	hypothetical protein KY284_018519 [Solanum tuberosum]	3	-
Soltu.DM.03G007720	"Alpha-1,4 glucan phosphorylase"	hypothetical protein KY285_021853 [Solanum tuberosum]	3	-
Soltu.DM.03G009170	"ATP binding protein"	PREDICTED: probable inactive leucine-rich repeat receptor-like protein kinase At1g66830 [Solanum tuberosum]	3	-
Soltu.DM.03G011770	"Cinnamyl alcohol dehydrogenase"	hypothetical protein KY289_016661 [Solanum tuberosum]	3	-
Soltu.DM.03G013120	"PMR5N domain-containing protein"	PREDICTED: protein ESKIMO 1 [Solanum tuberosum]	3	-
Soltu.DM.03G013340	"Abscisic acid receptor PYL4"	PREDICTED: abscisic acid receptor PYL4-like [Solanum tuberosum]	3	-
Soltu.DM.03G013610	"Nodulation receptor kinase"	PREDICTED: probable inactive receptor kinase At5g58300 [Solanum tuberosum]	3	-
Soltu.DM.03G013880	"Nucleotid_trans domain-containing protein"	PREDICTED: uncharacterized protein At1g28695-like [Solanum tuberosum]	3	-
Soltu.DM.03G014820	"Ubiquitin-protein ligase"	PREDICTED: F-box protein At5g51370-like [Solanum tuberosum]	3	-
Soltu.DM.03G014890	"Structural maintenance of chromosomes protein"	hypothetical protein KY285_018669 [Solanum tuberosum]	3	-
Soltu.DM.03G015610	"Glycosyltransferase"	PREDICTED: 7-deoxyloganetic acid glucosyltransferase-like [Solanum tuberosum]	3	-
Soltu.DM.03G015630	"21kD protein"	PREDICTED: 21 kDa protein-like [Solanum tuberosum]	3	-
Soltu.DM.03G015960	"Allyl alcohol dehydrogenase"	PREDICTED: 2-alkenal reductase (NADP(+)-dependent)-like [Solanum tuberosum]	3	-
Soltu.DM.03G016070	"Microtubule-associated protein"	hypothetical protein KY285_018677 [Solanum tuberosum]	3	-
Soltu.DM.03G016250	"Alpha-L-fucosidase"	PREDICTED: alpha-L-fucosidase 1-like [Solanum tuberosum]	3	-
Soltu.DM.03G016270	"SBT2 protein"	PREDICTED: subtilisin-like protease SBT1.7 [Solanum tuberosum]	3	-
Soltu.DM.03G017550	"ATP binding protein"	PREDICTED: early endosome antigen 1 [Solanum tuberosum]	3	-
Soltu.DM.03G017570	"Low-temperature-induced 65 kDa protein"	PREDICTED: low-temperature-induced 65 kDa protein-like isoform X2 [Solanum tuberosum]	3	-
Soltu.DM.03G017710	"PAR-1c protein"	PREDICTED: uncharacterized protein LOC102592141 [Solanum tuberosum]	3	-
Soltu.DM.03G017950	"Kinesin motor domain-containing protein"	PREDICTED: kinesin-like protein KIF22 isoform X1 [Solanum tuberosum]	3	-
Soltu.DM.03G017960	"ATP binding protein"	hypothetical protein KY289_017156 [Solanum tuberosum]	3	-
Soltu.DM.03G018410	"Beta-carotene 3-hydroxylase"	PREDICTED: beta-carotene hydroxylase 1, chloroplastic-like [Solanum tuberosum]	3	-
Soltu.DM.03G018570	"Pcpi-3"	hypothetical protein KY285_017022 [Solanum tuberosum]	3	-
Soltu.DM.03G018580	"Cysteine protease inhibitor 1"	PREDICTED: cysteine protease inhibitor 1 [Solanum tuberosum]	3	-
Soltu.DM.03G018620	"Cysteine protease inhibitor 1"	RecName: Full=Cysteine protease inhibitor 1; AltName: Full=P340; AltName: Full=P34021; AltName: Full=PCPI 8.3; Flags: Precursor [Solanum tuberosum]	3	-
Soltu.DM.03G019140	"MYB transcription factor"	PREDICTED: transcriptional activator Myb-like isoform X2 [Solanum tuberosum]	3	MYB
Soltu.DM.03G019950	"Uncharacterized protein"	hypothetical protein KY289_017334 [Solanum tuberosum]	3	-
Soltu.DM.03G019960	"Uncharacterized protein"	PREDICTED: uncharacterized protein LOC102601595 [Solanum tuberosum]	3	-
Soltu.DM.03G020070	"Bidirectional sugar transporter SWEET"	PREDICTED: bidirectional sugar transporter SWEET10-like [Solanum tuberosum]	3	-
Soltu.DM.03G020080	"Bidirectional sugar transporter SWEET"	PREDICTED: bidirectional sugar transporter N3-like [Solanum tuberosum]	3	-
Soltu.DM.03G020160	"Feruloyl transferase"	PREDICTED: feruloyl transferase isoform X1 [Solanum tuberosum]	3	-
Soltu.DM.03G020290	"Acyl-[acyl-carrier-protein] hydrolase"	PREDICTED: palmitoyl-acyl carrier protein thioesterase, chloroplastic-like [Solanum tuberosum]	3	-
Soltu.DM.03G020570	"Putative cinnamoyl-CoA reductase 1-like"	PREDICTED: cinnamoyl-CoA reductase 1-like [Solanum tuberosum]	3	-
Soltu.DM.03G021910	"Yellow stripe"	PREDICTED: metal-nicotianamine transporter YSL3-like [Solanum tuberosum]	3	-
Soltu.DM.03G022320	"Uncharacterized protein"	PREDICTED: uncharacterized protein At4g00950 [Solanum tuberosum]	3	-
Soltu.DM.03G022710	"Protein-serine/threonine phosphatase"	PREDICTED: probable protein phosphatase 2C 51 [Solanum tuberosum]	3	-
Soltu.DM.03G022770	"Trehalose 6-phosphate phosphatase"	PREDICTED: probable trehalose-phosphate phosphatase 2 [Solanum tuberosum]	3	-
Soltu.DM.03G023490	"Kunitz-type inhibitor B"	hypothetical protein KY290_019865 [Solanum tuberosum]	3	-
Soltu.DM.03G023510	"Kunitz-type inhibitor B"	Kunitz-type protease inhibitor precursor [Solanum tuberosum]	3	-
Soltu.DM.03G023530	"Uncharacterized protein"	Kunitz-type inhibitor B [Solanum tuberosum]	3	-
Soltu.DM.03G023620	"Proteinase inhibitor 2"	proteinase inhibitor II precursor type A-a [Solanum tuberosum]	3	-
Soltu.DM.03G024950	"Esterase"	PREDICTED: GDSL esterase/lipase At3g48460 [Solanum tuberosum]	3	-
Soltu.DM.03G025090	"Pectate lyase"	PREDICTED: probable pectate lyase 18 [Solanum tuberosum]	3	-
Soltu.DM.03G025190	"Uncharacterized protein"	PREDICTED: protein SIEVE ELEMENT OCCLUSION B-like [Solanum tuberosum]	3	-
Soltu.DM.03G025410	"Uncharacterized protein"	PREDICTED: cytochrome P450 71A3-like [Solanum tuberosum]	3	-
Soltu.DM.03G025830	"Uncharacterized protein"	hypothetical protein KY285_017504 [Solanum tuberosum]	3	-
Soltu.DM.03G025840	"Uncharacterized protein"	hypothetical protein KY285_017505 [Solanum tuberosum]	3	-
Soltu.DM.03G026200	"Short-chain dehydrogenase"	PREDICTED: short-chain dehydrogenase TIC 32, chloroplastic-like [Solanum tuberosum]	3	-
Soltu.DM.03G026310	"Putative ovule protein"	PREDICTED: uncharacterized protein LOC102598928 [Solanum tuberosum]	3	-
Soltu.DM.03G027410	"Uncharacterized protein"	PREDICTED: uncharacterized protein LOC102597828 [Solanum tuberosum]	3	-
Soltu.DM.03G027440	"Uncharacterized protein"	PREDICTED: uncharacterized protein LOC102598803 [Solanum tuberosum]	3	-
Soltu.DM.03G027600	"Microtubule-associated protein TORTIFOLIA1"	hypothetical protein H5410_018097 [Solanum commersonii]	3	-
Soltu.DM.03G027610	"ATP-binding cassette transporter"	PREDICTED: ABC transporter G family member 23 [Solanum tuberosum]	3	-
Soltu.DM.03G027750	"F-box and wd40 domain protein"	PREDICTED: myosin heavy chain kinase B-like [Solanum tuberosum]	3	-
Soltu.DM.03G027820	"Calmodulin binding protein"	PREDICTED: calmodulin-binding protein 60 A isoform X1 [Solanum tuberosum]	3	-
Soltu.DM.03G028030	"Ring finger protein"	PREDICTED: RING-H2 finger protein ATL46-like [Solanum tuberosum]	3	-
Soltu.DM.03G028410	"Uncharacterized protein"	PREDICTED: protein MIZU-KUSSEI 1 [Solanum tuberosum]	3	-
Soltu.DM.03G029000	"UDP-arabinopyranose mutase"	PREDICTED: alpha-1,4-glucan-protein synthase [UDP-forming]	3	-
Soltu.DM.03G029820	"Uncharacterized protein"	PREDICTED: uncharacterized protein LOC107060149 [Solanum tuberosum]	3	-
Soltu.DM.03G030090	"Zinc finger protein"	PREDICTED: GDSL esterase/lipase At1g74460 [Solanum tuberosum]	3	-
Soltu.DM.03G030200	"MYB domain class transcription factor"	PREDICTED: myb-related protein 306 [Solanum tuberosum]	3	MYB
Soltu.DM.03G030290	"Chitin-binding lectin 1"	PREDICTED: chitin-binding lectin 1-like [Solanum tuberosum]	3	-
Soltu.DM.03G030310	"Chitin-binding lectin 1"	RecName: Full=Chitin-binding lectin 1; AltName: Full=PL-I; Flags: Precursor [Solanum tuberosum]	3	-
Soltu.DM.03G030760	"NtEIG-A1 protein"	PREDICTED: cucumber peeling cupredoxin-like [Solanum tuberosum]	3	-
Soltu.DM.03G030790	"Delta 9 desaturase"	PREDICTED: palmitoyl-monogalactosyldiacylglycerol delta-7 desaturase, chloroplastic [Solanum tuberosum]	3	-
Soltu.DM.03G031500	"Jp18"	PREDICTED: uncharacterized protein LOC102578374 [Solanum tuberosum]	3	-
Soltu.DM.03G031760	"Uncharacterized protein"	PREDICTED: ABC transporter C family member 13 isoform X1 [Solanum tuberosum]	3	-
Soltu.DM.03G031940	"Uncharacterized protein"	PREDICTED: AP2-like ethylene-responsive transcription factor At1g16060 [Solanum tuberosum]	3	AP2/ERF-AP2
Soltu.DM.03G032030	"Putative ABC transporter I family member 17-like"	PREDICTED: ABC transporter I family member 17-like [Solanum tuberosum]	3	-
Soltu.DM.03G032730	"Ovary receptor kinase 27"	PREDICTED: probable inactive receptor kinase At1g48480 isoform X1 [Solanum tuberosum]	3	-
Soltu.DM.03G034500	"Uncharacterized protein"	PREDICTED: uncharacterized protein LOC102583913 [Solanum tuberosum]	3	-
Soltu.DM.03G035530	"Uncharacterized protein"	PREDICTED: uncharacterized protein LOC102584037 [Solanum tuberosum]	3	-
Soltu.DM.03G035900	"Zinc finger protein"	PREDICTED: GDSL esterase/lipase APG-like [Solanum tuberosum]	3	-
Soltu.DM.03G037330	"Small heat stress protein class CIII"	PREDICTED: 17.4 kDa class III heat shock protein [Solanum tuberosum]	3	-
Soltu.DM.03G037430	"Pectinesterase"	hypothetical protein KY285_019013 [Solanum tuberosum]	3	-
Soltu.DM.04G000080	"Uncharacterized protein"	PREDICTED: uncharacterized protein LOC102593323 isoform X1 [Solanum tuberosum]	3	-
Soltu.DM.04G001020	"Calcium ion binding protein"	PREDICTED: probable peroxygenase 5 [Solanum tuberosum]	3	-
Soltu.DM.04G001330	"White-brown-complex ABC transporter family"	PREDICTED: ABC transporter G family member 21 [Solanum tuberosum]	3	-
Soltu.DM.04G002660	"Uncharacterized protein"	PREDICTED: cytokinesis protein sepA-like [Solanum tuberosum]	3	-
Soltu.DM.04G002690	"Auxin efflux carrier component"	PREDICTED: auxin efflux carrier component 3-like [Solanum tuberosum]	3	-
Soltu.DM.04G003070	"Gamma-gliadin"	PREDICTED: periaxin-like [Solanum tuberosum]	3	-
Soltu.DM.04G003140	"Gamma-gliadin"	PREDICTED: periaxin-like [Solanum tuberosum]	3	-
Soltu.DM.04G003170	"Bet_v_1 domain-containing protein"	PREDICTED: kirola-like [Solanum tuberosum]	3	-
Soltu.DM.04G003180	"Bet_v_1 domain-containing protein"	PREDICTED: kirola-like [Solanum tuberosum]	3	-
Soltu.DM.04G003220	"Gamma-gliadin"	PREDICTED: fibronectin-binding protein A-like [Solanum tuberosum]	3	-
Soltu.DM.04G003330	"Putative cysteine-rich repeat secretory protein 12-like"	PREDICTED: cysteine-rich repeat secretory protein 12-like [Solanum tuberosum]	3	-
Soltu.DM.04G003410	"Myosin heavy chain, clone"	PREDICTED: microtubule-associated protein 70-1-like [Solanum tuberosum]	3	-
Soltu.DM.04G003480	"RING-type E3 ubiquitin transferase"	PREDICTED: U-box domain-containing protein 21-like [Solanum tuberosum]	3	-
Soltu.DM.04G004740	"Serine-threonine protein kinase, plant-type"	PREDICTED: probable LRR receptor-like serine/threonine-protein kinase At1g34110 [Solanum tuberosum]	3	-
Soltu.DM.04G006710	"Uncharacterized protein"	hypothetical protein H5410_020031 [Solanum commersonii]	3	-
Soltu.DM.04G007120	"Stigma/style ABC transporter"	PREDICTED: ABC transporter G family member 6-like [Solanum tuberosum]	3	-
Soltu.DM.04G007640	"PlsC domain-containing protein"	PREDICTED: glycerol-3-phosphate acyltransferase 5-like [Solanum tuberosum]	3	-
Soltu.DM.04G008120	"Cytochrome P450"	hypothetical protein KY290_020738 [Solanum tuberosum]	3	-
Soltu.DM.04G008600	"Lipid binding protein"	hypothetical protein KY284_022204 [Solanum tuberosum]	3	-
Soltu.DM.04G008610	"Lipid binding protein"	hypothetical protein H5410_020422 [Solanum commersonii]	3	-
Soltu.DM.04G008640	"Receptor kinase"	hypothetical protein KY289_019947 [Solanum tuberosum]	3	-
Soltu.DM.04G008670	"Receptor kinase"	hypothetical protein KY289_019947 [Solanum tuberosum]	3	-
Soltu.DM.04G008680	"Uncharacterized protein"	hypothetical protein H5410_020427 [Solanum commersonii]	3	-
Soltu.DM.04G008690	"Lipid binding protein"	hypothetical protein KY284_022204 [Solanum tuberosum]	3	-
Soltu.DM.04G008760	"BRASSINOSTEROID INSENSITIVE 1-associated receptor kinase 1"	PREDICTED: receptor-like cytosolic serine/threonine-protein kinase RBK1 [Solanum tuberosum]	3	-
Soltu.DM.04G008810	"Uncharacterized protein"	PREDICTED: protein ODORANT1-like [Solanum tuberosum]	3	MYB-related
Soltu.DM.04G010680	"Uncharacterized protein"	PREDICTED: uncharacterized protein LOC102579762 [Solanum tuberosum]	3	-
Soltu.DM.04G010690	"Putative imidazolonepropionase-like"	PREDICTED: uncharacterized protein LOC102578783 [Solanum tuberosum]	3	-
Soltu.DM.04G011460	"Glycerol-3-phosphate dehydrogenase [NAD(+)]"	PREDICTED: probable glycerol-3-phosphate dehydrogenase [NAD(+)]	3	-
Soltu.DM.04G011580	"Calmodulin binding protein SUN"	PREDICTED: protein IQ-DOMAIN 14 [Solanum tuberosum]	3	-
Soltu.DM.04G012220	"Thioredoxin fold"	hypothetical protein KY284_019975 [Solanum tuberosum]	3	-
Soltu.DM.04G017680	"S-antigen protein"	PREDICTED: keratin, type I cytoskeletal 9-like [Solanum tuberosum]	3	-
Soltu.DM.04G018210	"Senescence-associated protein"	PREDICTED: tetraspanin-6 [Solanum tuberosum]	3	-
Soltu.DM.04G019270	"RNA-binding region-containing protein"	PREDICTED: probable RNA-binding protein ARP1 isoform X2 [Solanum tuberosum]	3	-
Soltu.DM.04G020660	"cytochrome P450 71D7-like"	PREDICTED: cytochrome P450 71D7 [Solanum tuberosum]	3	-
Soltu.DM.04G021200	"Uncharacterized protein"	PREDICTED: transcription factor MYB39-like [Solanum tuberosum]	3	MYB
Soltu.DM.04G021340	"DUF4057 domain-containing protein"	PREDICTED: uncharacterized protein LOC102587312 [Solanum tuberosum]	3	-
Soltu.DM.04G021620	"Trehalose 6-phosphate phosphatase"	hypothetical protein KY284_020716 [Solanum tuberosum]	3	-
Soltu.DM.04G024470	"NAD(P)H-quinone oxidoreductase subunit M, chloroplastic"	PREDICTED: NAD(P)H-quinone oxidoreductase subunit M, chloroplastic [Solanum tuberosum]	3	-
Soltu.DM.04G024840	"Metallothionein-like protein"	PREDICTED: metallothionein-like protein type 2 A isoform X1 [Solanum tuberosum]	3	-
Soltu.DM.04G024910	"Metallothionein-like protein"	hypothetical protein KY284_020918 [Solanum tuberosum]	3	-
Soltu.DM.04G026390	"Putative ovule protein"	hypothetical protein KY285_020966 [Solanum tuberosum]	3	-
Soltu.DM.04G026410	"GK17577"	PREDICTED: extensin-1-like [Solanum tuberosum]	3	-
Soltu.DM.04G026560	"Cytochrome P450"	abscisic acid 8'-hydroxylase 3-like isoform X2 [Solanum stenotomum]	3	-
Soltu.DM.04G027180	"TFIIS N-terminal domain-containing protein"	hypothetical protein KY285_020986 [Solanum tuberosum]	3	IWS1
Soltu.DM.04G027650	"Peroxidase"	PREDICTED: peroxidase 12-like [Solanum tuberosum]	3	-
Soltu.DM.04G027770	"Class IV chitinase"	PREDICTED: endochitinase EP3 [Solanum tuberosum]	3	-
Soltu.DM.04G027810	"Interferon-induced GTP-binding protein mx"	hypothetical protein KY284_021108 [Solanum tuberosum]	3	-
Soltu.DM.04G027850	"Interferon-induced GTP-binding protein mx"	PREDICTED: dynamin-related protein 4C-like isoform X2 [Solanum tuberosum]	3	-
Soltu.DM.04G027920	"Short-chain dehydrogenase/reductase family protein"	PREDICTED: dehydrogenase/reductase SDR family member 12 [Solanum tuberosum]	3	-
Soltu.DM.04G029720	"Pentatricopeptide repeat-containing protein"	hypothetical protein H5410_023916 [Solanum commersonii]	3	-
Soltu.DM.04G029740	"Transcription factor MYB102"	PREDICTED: transcription factor MYB39 [Solanum tuberosum]	3	MYB
Soltu.DM.04G030360	"DNA binding protein"	PREDICTED: transcription factor bHLH96-like [Solanum tuberosum]	3	bHLH
Soltu.DM.04G030760	"Uncharacterized protein"	PREDICTED: rho GTPase-activating protein REN1 [Solanum tuberosum]	3	-
Soltu.DM.04G030920	"Chromosome-associated kinesin KIF4A"	PREDICTED: kinesin-like protein BC2 [Solanum tuberosum]	3	-
Soltu.DM.04G031560	"Uncharacterized protein"	PREDICTED: uncharacterized protein LOC102596867 isoform X2 [Solanum tuberosum]	3	-
Soltu.DM.04G031630	"3'-5' exonuclease domain-containing protein"	PREDICTED: Werner Syndrome-like exonuclease [Solanum tuberosum]	3	-
Soltu.DM.04G031720	"Receptor protein kinase"	PREDICTED: receptor-like protein kinase HSL1 [Solanum tuberosum]	3	-
Soltu.DM.04G031930	"Homeobox-leucine zipper protein HAT22"	PREDICTED: homeobox-leucine zipper protein HAT22-like [Solanum tuberosum]	3	HB-HD-ZIP
Soltu.DM.04G031940	"Branched-chain amino acid aminotransferase"	hypothetical protein KY285_021338 [Solanum tuberosum]	3	-
Soltu.DM.04G032200	"ANT"	PREDICTED: AP2-like ethylene-responsive transcription factor ANT [Solanum tuberosum]	3	AP2/ERF-AP2
Soltu.DM.04G032800	"Uncharacterized protein"	PREDICTED: QWRF motif-containing protein 2-like isoform X1 [Solanum tuberosum]	3	-
Soltu.DM.04G032970	"Uncharacterized protein"	PREDICTED: uncharacterized protein LOC102578171 [Solanum tuberosum]	3	-
Soltu.DM.04G033040	"CYP81B36"	PREDICTED: isoflavone 2'-hydroxylase-like [Solanum tuberosum]	3	-
Soltu.DM.04G033200	"Uncharacterized protein"	hypothetical protein KY284_021490 [Solanum tuberosum]	3	-
Soltu.DM.04G033210	"Putative isoaspartyl peptidase/L-asparaginase 2-like"	PREDICTED: probable isoaspartyl peptidase/L-asparaginase 2 [Solanum tuberosum]	3	-
Soltu.DM.04G033440	"ALCATRAZ/SPATULA"	PREDICTED: transcription factor SPATULA-like [Solanum tuberosum]	3	bHLH
Soltu.DM.04G033520	"HSF domain class transcription factor"	PREDICTED: heat stress transcription factor B-4 [Solanum tuberosum]	3	HSF
Soltu.DM.04G034490	"Lysine/histidine transporter"	PREDICTED: lysine histidine transporter-like 8 [Solanum tuberosum]	3	-
Soltu.DM.04G034940	"Uncharacterized protein"	PREDICTED: DNA-3-methyladenine glycosylase isoform X1 [Solanum tuberosum]	3	-
Soltu.DM.04G034960	"Glycosyltransferase"	PREDICTED: hydroquinone glucosyltransferase-like [Solanum tuberosum]	3	-
Soltu.DM.04G035560	"Oxidoreductase"	PREDICTED: flocculation protein FLO11-like [Solanum tuberosum]	3	-
Soltu.DM.04G035710	"Mannan endo-1,4-beta-mannosidase"	PREDICTED: mannan endo-1,4-beta-mannosidase 7-like [Solanum tuberosum]	3	-
Soltu.DM.04G036750	"Receptor protein kinase CLAVATA1"	PREDICTED: receptor protein kinase CLAVATA1 [Solanum tuberosum]	3	-
Soltu.DM.04G036990	"Expansin"	PREDICTED: expansin-A11 [Solanum tuberosum]	3	-
Soltu.DM.04G037490	"Uncharacterized protein"	PREDICTED: uncharacterized protein LOC102592187 [Solanum tuberosum]	3	-
Soltu.DM.04G038160	"Bubr1"	PREDICTED: mitotic spindle checkpoint protein BUBR1 [Solanum tuberosum]	3	-
Soltu.DM.05G000080	"Ribulose-1,5 bisphosphate carboxylase/oxygenase large subunit N-methyltransferase, chloroplastic"	PREDICTED: ribulose-1,5 bisphosphate carboxylase/oxygenase large subunit N-methyltransferase, chloroplastic-like [Solanum tuberosum]	3	SET
Soltu.DM.05G000790	"Uncharacterized protein"	PREDICTED: uncharacterized protein LOC102596429 [Solanum tuberosum]	3	-
Soltu.DM.05G001140	"Uncharacterized protein"	hypothetical protein KY289_022956 [Solanum tuberosum]	3	-
Soltu.DM.05G001190	"Uncharacterized protein"	uncharacterized protein LOC125850095 isoform X1 [Solanum stenotomum]	3	-
Soltu.DM.05G001850	"Leucine-rich repeat receptor-like kinase"	protein NSP-INTERACTING KINASE 1-like isoform X1 [Solanum verrucosum]	3	-
Soltu.DM.05G001930	"Uridine cytidine kinase I"	PREDICTED: uridine-cytidine kinase C [Solanum tuberosum]	3	-
Soltu.DM.05G001940	"Peroxidase"	PREDICTED: peroxidase 11 [Solanum tuberosum]	3	-
Soltu.DM.05G001950	"Chalcone-flavonone isomerase family protein"	PREDICTED: chalcone-flavonone isomerase B-like [Solanum tuberosum]	3	-
Soltu.DM.05G003200	"3-ketoacyl-CoA synthase"	PREDICTED: 3-ketoacyl-CoA synthase 6-like [Solanum tuberosum]	3	-
Soltu.DM.05G003290	"Uncharacterized protein"	PREDICTED: uncharacterized protein LOC102580363 [Solanum tuberosum]	3	-
Soltu.DM.05G003720	"Wall-associated kinase"	PREDICTED: probable serine/threonine-protein kinase At1g18390 isoform X1 [Solanum tuberosum]	3	-
Soltu.DM.05G004280	"E3 ubiquitin-protein ligase RHA2A"	PREDICTED: E3 ubiquitin-protein ligase RHA2A [Solanum tuberosum]	3	-
Soltu.DM.05G004650	"Chloroplast-targeted copper chaperone"	PREDICTED: putative uncharacterized protein DDB_G0286901 [Solanum tuberosum]	3	-
Soltu.DM.05G004750	"Uncharacterized protein"	PREDICTED: uncharacterized protein At1g66480-like [Solanum tuberosum]	3	-
Soltu.DM.05G005020	"Sulfate/bicarbonate/oxalate exchanger and transporter sat-1"	hypothetical protein KY289_023233 [Solanum tuberosum]	3	-
Soltu.DM.05G005190	"Expansin"	PREDICTED: expansin-A1 [Solanum tuberosum]	3	-
Soltu.DM.05G006140	"Leucine Rich Repeat family protein"	PREDICTED: LRR receptor-like serine/threonine-protein kinase GSO1 [Solanum tuberosum]	3	-
Soltu.DM.05G006570	"Putative thioredoxin H2-like"	PREDICTED: thioredoxin H2-like isoform X1 [Solanum tuberosum]	3	-
Soltu.DM.05G006890	"Inactive receptor kinase"	hypothetical protein KY284_023157 [Solanum tuberosum]	3	-
Soltu.DM.05G006910	"Microtubule-associated protein TORTIFOLIA1"	PREDICTED: microtubule-associated protein TORTIFOLIA1-like [Solanum tuberosum]	3	-
Soltu.DM.05G008480	"Polygalacturonase non-catalytic subunit AroGP3"	PREDICTED: polygalacturonase non-catalytic subunit AroGP2-like [Solanum tuberosum]	3	-
Soltu.DM.05G009500	"Nitrate transporter"	PREDICTED: high affinity nitrate transporter 2.5 [Solanum tuberosum]	3	-
Soltu.DM.05G009670	"Uncharacterized protein"	putative ribose-phosphate pyrophosphokinase 3, mitochondrial [Capsicum annuum]	3	-
Soltu.DM.05G009970	"Uncharacterized protein"	hypothetical protein KY284_023375 [Solanum tuberosum]	3	-
Soltu.DM.05G010240	"Sieve element occlusion b"	sieve element occlusion b [Solanum phureja]	3	-
Soltu.DM.05G010260	"Uncharacterized protein"	PREDICTED: protein SIEVE ELEMENT OCCLUSION B-like [Solanum tuberosum]	3	-
Soltu.DM.05G010500	"E3 ubiquitin ligase"	hypothetical protein KY285_023345 [Solanum tuberosum]	3	-
Soltu.DM.05G011760	"Uncharacterized protein"	PREDICTED: cytochrome P450 78A5-like [Solanum tuberosum]	3	-
Soltu.DM.05G014240	"NAC domain protein"	PREDICTED: uncharacterized protein LOC102578141 isoform X2 [Solanum tuberosum]	3	NAC
Soltu.DM.05G014560	"Respiratory burst oxidase-like protein e"	PREDICTED: respiratory burst oxidase homolog protein E-like [Solanum tuberosum]	3	-
Soltu.DM.05G017370	"Mutt domain protein"	PREDICTED: nudix hydrolase 2-like [Solanum tuberosum]	3	-
Soltu.DM.05G017790	"Carboxypeptidase"	PREDICTED: serine carboxypeptidase-like [Solanum tuberosum]	3	-
Soltu.DM.05G018820	"Peroxidase"	PREDICTED: peroxidase 3-like [Solanum tuberosum]	3	-
Soltu.DM.05G018830	"Peroxidase"	PREDICTED: peroxidase 3-like [Solanum tuberosum]	3	-
Soltu.DM.05G019730	"Chitinase"	PREDICTED: acidic endochitinase [Solanum tuberosum]	3	-
Soltu.DM.05G020630	"Peroxidase"	hypothetical protein KY290_026700 [Solanum tuberosum]	3	-
Soltu.DM.05G020660	"Peroxidase"	hypothetical protein KY289_024537 [Solanum tuberosum]	3	-
Soltu.DM.05G021100	"Rhamnogalacturonan endolyase"	PREDICTED: probable rhamnogalacturonate lyase B [Solanum tuberosum]	3	-
Soltu.DM.05G021350	"ABC transporter G family member 11"	PREDICTED: ABC transporter G family member 11-like [Solanum tuberosum]	3	-
Soltu.DM.05G021360	"ABC transporter G family member 11"	PREDICTED: ABC transporter G family member 11-like [Solanum tuberosum]	3	-
Soltu.DM.05G021740	"Prosystemin"	PREDICTED: systemin-like isoform X1 [Solanum tuberosum]	3	-
Soltu.DM.05G022620	"Chloroplast sedoheptulose-1,7-bisphosphatase"	PREDICTED: sedoheptulose-1,7-bisphosphatase, chloroplastic [Solanum tuberosum]	3	-
Soltu.DM.05G022700	"Transferase family protein"	PREDICTED: uncharacterized acetyltransferase At3g50280-like [Solanum tuberosum]	3	-
Soltu.DM.05G022880	"Lipase"	hypothetical protein KY285_024364 [Solanum tuberosum]	3	-
Soltu.DM.05G025480	"ATP binding protein"	hypothetical protein KY284_024562 [Solanum tuberosum]	3	-
Soltu.DM.05G026400	"Alcohol dehydrogenase"	PREDICTED: 2-alkenal reductase (NADP(+)-dependent) [Solanum tuberosum]	3	-
Soltu.DM.05G026420	"Methylenetetrahydrofolate reductase"	PREDICTED: probable methylenetetrahydrofolate reductase [Solanum tuberosum]	3	-
Soltu.DM.05G026750	"Chlorophyll a-b binding protein, chloroplastic"	hypothetical protein KY289_024927 [Solanum tuberosum]	3	-
Soltu.DM.05G026770	"Chlorophyll a-b binding protein, chloroplastic"	PREDICTED: chlorophyll a-b binding protein 6A, chloroplastic [Solanum tuberosum]	3	-
Soltu.DM.05G027080	"Plasma membrane receptor-like kinase"	PREDICTED: probable LRR receptor-like serine/threonine-protein kinase At5g63710 isoform X1 [Solanum tuberosum]	3	-
Soltu.DM.05G027220	"RING-type E3 ubiquitin transferase"	PREDICTED: U-box domain-containing protein 26-like [Solanum tuberosum]	3	-
Soltu.DM.06G000430	"Pectinesterase"	hypothetical protein KY284_028913 [Solanum tuberosum]	3	-
Soltu.DM.06G002210	"Caffeic acid O-methyltransferase"	PREDICTED: caffeic acid 3-O-methyltransferase-like [Solanum tuberosum]	3	-
Soltu.DM.06G002240	"Uncharacterized protein"	hypothetical protein EJD97_017706 [Solanum chilense]	3	-
Soltu.DM.06G003080	"PMR5N domain-containing protein"	protein PMR5-like [Solanum verrucosum]	3	-
Soltu.DM.06G004100	"Expansin"	PREDICTED: expansin-A6 [Solanum tuberosum]	3	-
Soltu.DM.06G005360	"LOB domain protein 1"	PREDICTED: LOB domain-containing protein 1-like [Solanum tuberosum]	3	LOB
Soltu.DM.06G007030	"Metalloendopeptidase"	PREDICTED: probable zinc metalloprotease EGY2, chloroplastic isoform X4 [Solanum tuberosum]	3	-
Soltu.DM.06G008850	"Uncharacterized protein"	PREDICTED: beta-glucosidase 13-like [Solanum tuberosum]	3	-
Soltu.DM.06G009010	"Expansin"	expansin-A4-like [Solanum stenotomum]	3	-
Soltu.DM.06G010300	"Abscisic acid receptor PYL4"	PREDICTED: abscisic acid receptor PYL4-like [Solanum tuberosum]	3	-
Soltu.DM.06G010330	"Laccase"	PREDICTED: laccase-12 [Solanum tuberosum]	3	-
Soltu.DM.06G010630	"DNA binding protein"	hypothetical protein H5410_031532 [Solanum commersonii]	3	-
Soltu.DM.06G010640	"BTB domain-containing protein"	PREDICTED: BTB/POZ domain-containing protein At3g56230 [Solanum tuberosum]	3	TRAF
Soltu.DM.06G010770	"Peroxidase"	PREDICTED: peroxidase P7-like [Solanum tuberosum]	3	-
Soltu.DM.06G011900	"ATP binding protein"	PREDICTED: probable LRR receptor-like serine/threonine-protein kinase IRK [Solanum tuberosum]	3	-
Soltu.DM.06G012170	"Superoxide dismutase"	PREDICTED: superoxide dismutase [Fe]	3	-
Soltu.DM.06G014770	"Knolle"	PREDICTED: syntaxin-related protein KNOLLE [Solanum tuberosum]	3	-
Soltu.DM.06G014840	"Auxin-responsive protein"	hypothetical protein KY285_027087 [Solanum tuberosum]	3	AUX/IAA
Soltu.DM.06G016070	"Alcohol dehydrogenase 3"	alcohol dehydrogenase 1 [Solanum tuberosum]	3	-
Soltu.DM.06G017710	"FSH1 domain-containing protein"	PREDICTED: dihydrofolate reductase-like [Solanum tuberosum]	3	-
Soltu.DM.06G017770	"Nitrate transporter"	PREDICTED: protein NRT1/ PTR FAMILY 6.3-like [Solanum tuberosum]	3	-
Soltu.DM.06G018340	"FLZ-type domain-containing protein"	PREDICTED: uncharacterized protein LOC102600983 [Solanum tuberosum]	3	-
Soltu.DM.06G019500	"Uncharacterized protein"	uncharacterized protein LOC125872722 [Solanum stenotomum]	3	-
Soltu.DM.06G019700	"Serine/threonine protein phosphatase 2A regulatory subunit"	PREDICTED: serine/threonine protein phosphatase 2A 57 kDa regulatory subunit B' iota isoform [Solanum tuberosum]	3	-
Soltu.DM.06G019720	"ABC transporter"	PREDICTED: ABC transporter G family member 32 [Solanum tuberosum]	3	-
Soltu.DM.06G019730	"ATP binding protein"	PREDICTED: mitogen-activated protein kinase kinase kinase 3-like [Solanum tuberosum]	3	-
Soltu.DM.06G019950	"ATP binding protein"	PREDICTED: mitogen-activated protein kinase kinase kinase 3-like [Solanum tuberosum]	3	-
Soltu.DM.06G022160	"RING-type E3 ubiquitin transferase"	PREDICTED: RING-H2 finger protein ATL3-like [Solanum tuberosum]	3	-
Soltu.DM.06G022240	"Transcription factor R18"	PREDICTED: zinc finger CCCH domain-containing protein 62-like [Solanum tuberosum]	3	C3H
Soltu.DM.06G022750	"Phosphatase"	PREDICTED: inorganic pyrophosphatase 1-like [Solanum tuberosum]	3	-
Soltu.DM.06G023130	"Transcription factor"	PREDICTED: transcription factor bHLH68-like isoform X1 [Solanum tuberosum]	3	-
Soltu.DM.06G023190	"PSI-H"	PREDICTED: photosystem I reaction center subunit VI-2, chloroplastic [Solanum tuberosum]	3	-
Soltu.DM.06G023850	"SNF4"	PREDICTED: SNF1-related protein kinase regulatory subunit gamma-like PV42a [Solanum tuberosum]	3	-
Soltu.DM.06G023980	"Jp18"	PREDICTED: uncharacterized protein LOC102602753 [Solanum tuberosum]	3	-
Soltu.DM.06G024000	"Jp18"	hypothetical protein H5410_033452 [Solanum commersonii]	3	-
Soltu.DM.06G024260	"Non-specific serine/threonine protein kinase"	CBL-interacting serine/threonine-protein kinase 5-like [Solanum pennellii]	3	-
Soltu.DM.06G024340	"Hydroxyproline-rich glycopeptide"	hydroxyproline-rich glycopeptide precursor [Solanum tuberosum]	3	-
Soltu.DM.06G024460	"Uncharacterized protein"	uncharacterized protein LOC125828909 [Solanum verrucosum]	3	-
Soltu.DM.06G025210	"BRANCHED1B"	TCP transcription factor BRC1b [Solanum tuberosum]	3	TCP
Soltu.DM.06G025360	"O-fucosyltransferase family protein"	PREDICTED: uncharacterized protein At1g04910-like [Solanum tuberosum]	3	-
Soltu.DM.06G025400	"Subtilisin inhibitor 1"	hypothetical protein KY289_028025 [Solanum tuberosum]	3	-
Soltu.DM.06G025820	"Chlorophyll a-b binding protein, chloroplastic"	PREDICTED: chlorophyll a-b binding protein 4, chloroplastic-like [Solanum tuberosum]	3	-
Soltu.DM.06G026080	"ABC transporter domain-containing protein"	hypothetical protein KY289_029478 [Solanum tuberosum]	3	-
Soltu.DM.06G026410	"Betaine aldehyde dehyrogenase"	PREDICTED: betaine aldehyde dehydrogenase, chloroplastic-like [Solanum tuberosum]	3	-
Soltu.DM.06G027950	"Bidirectional sugar transporter SWEET"	PREDICTED: bidirectional sugar transporter SWEET12-like [Solanum tuberosum]	3	-
Soltu.DM.06G028030	"Metal ion binding protein"	PREDICTED: neurofilament medium polypeptide-like [Solanum tuberosum]	3	-
Soltu.DM.06G028040	"Sigma factor"	PREDICTED: RNA polymerase sigma factor sigA-like [Solanum tuberosum]	3	-
Soltu.DM.06G028060	"ATP binding protein"	PREDICTED: WEB family protein At3g02930, chloroplastic-like [Solanum tuberosum]	3	-
Soltu.DM.06G028160	"Uncharacterized protein"	PREDICTED: high mobility group nucleosome-binding domain-containing protein 5-like [Solanum tuberosum]	3	-
Soltu.DM.06G028640	"Tetrapyrrole-binding protein, chloroplast"	PREDICTED: tetrapyrrole-binding protein, chloroplastic [Solanum tuberosum]	3	-
Soltu.DM.06G028940	"Cysteine proteinase inhibitor"	hypothetical protein H5410_034062 [Solanum commersonii]	3	-
Soltu.DM.06G029330	"Uncharacterized protein"	PREDICTED: protein FAF-like, chloroplastic [Solanum tuberosum]	3	-
Soltu.DM.06G029390	"Aspartic proteinase nepenthesin-2"	PREDICTED: aspartic proteinase nepenthesin-1 [Solanum tuberosum]	3	-
Soltu.DM.06G029580	"Uncharacterized protein"	PREDICTED: uncharacterized protein At5g41620-like [Solanum tuberosum]	3	-
Soltu.DM.06G029660	"Uncharacterized protein"	PREDICTED: uncharacterized protein LOC102600541 [Solanum tuberosum]	3	-
Soltu.DM.06G029820	"Fatty acyl-CoA reductase"	PREDICTED: fatty acyl-CoA reductase 3 [Solanum tuberosum]	3	-
Soltu.DM.06G030290	"Uncharacterized protein"	PREDICTED: transcription factor RAX1-like [Solanum tuberosum]	3	MYB
Soltu.DM.06G030710	"LOB domain-containing protein"	PREDICTED: LOB domain-containing protein 1-like [Solanum tuberosum]	3	LOB
Soltu.DM.06G031040	"Bipolar kinesin KRP-130"	PREDICTED: 125 kDa kinesin-related protein-like [Solanum tuberosum]	3	-
Soltu.DM.06G032110	"CYP86A33 fatty acid omega-hydroxylase"	hypothetical protein KY289_028540 [Solanum tuberosum]	3	-
Soltu.DM.06G032500	"Protein kinase"	PREDICTED: serine/threonine-protein kinase STY17 [Solanum tuberosum]	3	-
Soltu.DM.06G033230	"PSI subunit V"	photosystem I reaction center subunit XI, chloroplastic-like [Solanum verrucosum]	3	-
Soltu.DM.06G033360	"Uncharacterized protein"	PREDICTED: uncharacterized protein LOC102588811 isoform X1 [Solanum tuberosum]	3	-
Soltu.DM.06G033920	"F-box/kelch-repeat protein"	PREDICTED: F-box/kelch-repeat protein At3g24760 [Solanum tuberosum]	3	-
Soltu.DM.06G033950	"Pectate lyase"	hypothetical protein H5410_034627 [Solanum commersonii]	3	-
Soltu.DM.06G034920	"Serine-threonine protein kinase, plant-type"	PREDICTED: probable LRR receptor-like serine/threonine-protein kinase At1g34110 [Solanum tuberosum]	3	-
Soltu.DM.07G000530	"Reticulon-like protein"	PREDICTED: reticulon-like protein B21 isoform X2 [Solanum tuberosum]	3	-
Soltu.DM.07G000840	"Uncharacterized protein"	hypothetical protein H5410_034974 [Solanum commersonii]	3	-
Soltu.DM.07G000950	"Uncharacterized protein"	PREDICTED: AUGMIN subunit 8 [Solanum tuberosum]	3	-
Soltu.DM.07G001020	"Uncharacterized protein"	uncharacterized protein LOC125824578 [Solanum verrucosum]	3	-
Soltu.DM.07G001160	"Uncharacterized protein"	PREDICTED: heptahelical transmembrane protein 2-like [Solanum tuberosum]	3	-
Soltu.DM.07G001990	"STS14 protein"	PREDICTED: pathogenesis-related protein PR-1 [Solanum tuberosum]	3	-
Soltu.DM.07G002180	"Xyloglucan endotransglucosylase/hydrolase"	PREDICTED: probable xyloglucan endotransglucosylase/hydrolase protein 25 [Solanum tuberosum]	3	-
Soltu.DM.07G002600	"Uncharacterized protein"	PREDICTED: uncharacterized protein LOC102589711 [Solanum tuberosum]	3	-
Soltu.DM.07G002760	"SAM domain-containing protein"	PREDICTED: uncharacterized protein LOC102584676 [Solanum tuberosum]	3	-
Soltu.DM.07G003170	"Uncharacterized protein"	PREDICTED: heptahelical transmembrane protein 1-like [Solanum tuberosum]	3	-
Soltu.DM.07G003560	"Dicyanin"	hypothetical protein H5410_035384 [Solanum commersonii]	3	-
Soltu.DM.07G005000	"HMA domain-containing protein"	PREDICTED: cadmium/zinc-transporting ATPase HMA3-like isoform X2 [Solanum tuberosum]	3	-
Soltu.DM.07G007140	"Transcription factor"	PREDICTED: AP2-like ethylene-responsive transcription factor AIL5 [Solanum tuberosum]	3	AP2/ERF-ERF
Soltu.DM.07G007730	"Transcription factor"	hypothetical protein KY289_030326 [Solanum tuberosum]	3	-
Soltu.DM.07G010520	"Uncharacterized protein"	PREDICTED: uncharacterized protein LOC102578328 [Solanum tuberosum]	3	-
Soltu.DM.07G011040	"ACC oxidase"	ACC oxidase [Solanum tuberosum]	3	-
Soltu.DM.07G012250	"Uncharacterized protein"	PREDICTED: uncharacterized protein LOC102596501 [Solanum tuberosum]	3	-
Soltu.DM.07G012600	"Uncharacterized protein"	PREDICTED: uncharacterized protein LOC102604684 [Solanum tuberosum]	3	-
Soltu.DM.07G013300	"Uncharacterized protein"	PREDICTED: respiratory burst oxidase homolog protein E-like isoform X1 [Solanum tuberosum]	3	-
Soltu.DM.07G014720	"Myb-like DNA-binding domain, SHAQKYF class family protein"	PREDICTED: uncharacterized protein LOC102600799 [Solanum tuberosum]	3	GARP-G2-like
Soltu.DM.07G014850	"PKS_ER domain-containing protein"	PREDICTED: 2-alkenal reductase (NADP(+)-dependent)-like [Solanum tuberosum]	3	-
Soltu.DM.07G016210	"Metallocarboxypeptidase inhibitor"	metallocarboxypeptidase inhibitor [Solanum tuberosum]	3	-
Soltu.DM.07G016220	"Clone PI4092 metallocarboxypeptidase inhibitor mRNA"	metallocarboxypeptidase inhibitor [Solanum tuberosum]	3	-
Soltu.DM.07G016430	"Endoglucanase"	PREDICTED: endoglucanase 11 [Solanum tuberosum]	3	-
Soltu.DM.07G016750	"1-aminocyclopropane-1-carboxylate oxidase"	hypothetical protein H5410_037961, partial [Solanum commersonii]	3	-
Soltu.DM.07G019020	"Uncharacterized GPI-anchored protein"	PREDICTED: uncharacterized GPI-anchored protein At4g28100 [Solanum tuberosum]	3	-
Soltu.DM.07G019140	"Axoneme-associated protein mst101"	PREDICTED: uncharacterized protein LOC102583657 [Solanum tuberosum]	3	-
Soltu.DM.07G019710	"Beta-expansin 3"	PREDICTED: expansin-B3 [Solanum tuberosum]	3	-
Soltu.DM.07G020140	"Reticulon-like protein"	PREDICTED: reticulon-like protein B17 isoform X1 [Solanum tuberosum]	3	-
Soltu.DM.07G020220	"Arabinogalactan-protein"	hypothetical protein KY290_033002 [Solanum tuberosum]	3	-
Soltu.DM.07G020620	"PMR5N domain-containing protein"	PREDICTED: protein trichome birefringence-like 42 [Solanum tuberosum]	3	-
Soltu.DM.07G022130	"Triacylglycerol lipase"	PREDICTED: GDSL esterase/lipase At4g10955-like [Solanum tuberosum]	3	-
Soltu.DM.07G022260	"Uncharacterized protein"	subtilisin-like protease SBT5.3 [Solanum verrucosum]	3	-
Soltu.DM.07G022680	"Interactor of constitutive active ROPs 1"	PREDICTED: interactor of constitutive active ROPs 1-like [Solanum tuberosum]	3	-
Soltu.DM.07G022830	"Uncharacterized protein"	PREDICTED: heme-binding protein 2-like [Solanum tuberosum]	3	-
Soltu.DM.07G023050	"1,3-beta-glucan synthase"	hypothetical protein KY290_032873 [Solanum tuberosum]	3	-
Soltu.DM.07G025190	"Indole-3-acetic acid-amido synthetase GH3.6"	PREDICTED: indole-3-acetic acid-amido synthetase GH3.6-like [Solanum tuberosum]	3	-
Soltu.DM.07G026920	"Chromosome-associated kinesin KIF4A"	PREDICTED: kinesin-like protein KIN12A [Solanum tuberosum]	3	-
Soltu.DM.07G027280	"Fasciclin-like arabinogalactan protein 10"	PREDICTED: fasciclin-like arabinogalactan protein 1 [Solanum tuberosum]	3	-
Soltu.DM.07G027740	"Fructose-bisphosphate aldolase"	PREDICTED: fructose-bisphosphate aldolase, cytoplasmic isozyme 1 [Solanum tuberosum]	3	-
Soltu.DM.07G027890	"Uncharacterized protein"	PREDICTED: uncharacterized protein LOC102596748 [Solanum tuberosum]	3	-
Soltu.DM.07G028330	"Lipid binding protein"	hypothetical protein H5410_039330 [Solanum commersonii]	3	-
Soltu.DM.07G028550	"YUP8H12R.21 protein"	PREDICTED: myb-related protein Zm1-like [Solanum tuberosum]	3	MYB
Soltu.DM.08G000870	"Cc-nbs-lrr resistance protein"	disease resistance protein At4g27190-like [Solanum stenotomum]	3	-
Soltu.DM.08G002860	"Proline-rich protein"	PREDICTED: 14 kDa proline-rich protein DC2.15-like [Solanum tuberosum]	3	-
Soltu.DM.08G002900	"F-box/kelch-repeat protein SKIP25"	PREDICTED: F-box/kelch-repeat protein SKIP25-like [Solanum tuberosum]	3	-
Soltu.DM.08G002940	"uncharacterized acetyltransferase At3g50280-like"	PREDICTED: uncharacterized acetyltransferase At3g50280-like [Solanum tuberosum]	3	-
Soltu.DM.08G003070	"Protein DETOXIFICATION"	hypothetical protein KY285_032447 [Solanum tuberosum]	3	-
Soltu.DM.08G003110	"Pectin acetylesterase"	PREDICTED: pectin acetylesterase 8-like [Solanum tuberosum]	3	-
Soltu.DM.08G003410	"AP2/ERF domain-containing transcription factor"	hypothetical protein KY285_032499 [Solanum tuberosum]	3	-
Soltu.DM.08G003730	"Jumonji domain protein"	hypothetical protein KY289_034661 [Solanum tuberosum]	3	Jumonji
Soltu.DM.08G005110	"Valacyclovir hydrolase"	PREDICTED: uncharacterized protein LOC102601613 [Solanum tuberosum]	3	-
Soltu.DM.08G005360	"Protein kinase domain-containing protein"	PREDICTED: serine/threonine-protein kinase RUNKEL [Solanum tuberosum]	3	-
Soltu.DM.08G006030	"Acyltransferase"	acyltransferase Pun1-like [Solanum stenotomum]	3	-
Soltu.DM.08G009790	"Heat shock protein binding protein"	DnaJ -like protein subfamily C GRV2 [Capsicum chinense]	3	-
Soltu.DM.08G015610	"Peptidase A1 domain-containing protein"	PREDICTED: protein ASPARTIC PROTEASE IN GUARD CELL 1-like [Solanum tuberosum]	3	-
Soltu.DM.08G015920	"Extensin"	PREDICTED: vegetative cell wall protein gp1-like [Solanum tuberosum]	3	-
Soltu.DM.08G016760	"Cf-2.2"	hypothetical protein KY285_033418 [Solanum tuberosum]	3	-
Soltu.DM.08G017220	"BURP domain-containing protein"	hypothetical protein KY290_035310 [Solanum tuberosum]	3	-
Soltu.DM.08G017230	"RD22"	PREDICTED: BURP domain-containing protein 3-like [Solanum tuberosum]	3	-
Soltu.DM.08G017240	"Lyciumin peptide"	PREDICTED: uncharacterized protein LOC102588389 isoform X2 [Solanum tuberosum]	3	-
Soltu.DM.08G017270	"Lyciumin peptide"	PREDICTED: uncharacterized protein LOC102588389 isoform X2 [Solanum tuberosum]	3	-
Soltu.DM.08G017400	"Tyramine N-feruloyltransferase 4/11"	hypothetical protein KY289_035054 [Solanum tuberosum]	3	GNAT
Soltu.DM.08G017970	"Tyramine hydroxycinnamoyl transferase"	tyramine N-feruloyltransferase 4/11-like [Solanum tuberosum]	3	GNAT
Soltu.DM.08G017990	"Tyramine hydroxycinnamoyl transferase"	PREDICTED: tyramine N-feruloyltransferase 4/11-like [Solanum tuberosum]	3	GNAT
Soltu.DM.08G018410	"Peroxidase"	PREDICTED: peroxidase 45-like [Solanum tuberosum]	3	-
Soltu.DM.08G019440	"Clathrin binding protein"	PREDICTED: SH3 domain-containing protein 1-like [Solanum tuberosum]	3	-
Soltu.DM.08G020010	"Uncharacterized protein"	PREDICTED: uncharacterized protein LOC102602655 [Solanum tuberosum]	3	-
Soltu.DM.08G020120	"Uncharacterized protein"	PREDICTED: uncharacterized protein LOC102584125 [Solanum tuberosum]	3	-
Soltu.DM.08G020300	"White-brown-complex ABC transporter family"	PREDICTED: ABC transporter G family member 14 [Solanum tuberosum]	3	-
Soltu.DM.08G021990	"Phosphoribulokinase"	PREDICTED: phosphoribulokinase, chloroplastic [Solanum tuberosum]	3	-
Soltu.DM.08G022520	"R2r3-myb transcription factor"	PREDICTED: transcription factor MYB32-like [Solanum tuberosum]	3	MYB
Soltu.DM.08G022690	"Uncharacterized protein"	PREDICTED: uncharacterized protein LOC102599287 [Solanum tuberosum]	3	-
Soltu.DM.08G023970	"Transferase"	uncharacterized protein LOC125878316 [Solanum stenotomum]	3	-
Soltu.DM.08G023980	"Transferase"	PREDICTED: uncharacterized protein LOC107062985 [Solanum tuberosum]	3	-
Soltu.DM.08G023990	"Transferase"	uncharacterized protein LOC125878316 [Solanum stenotomum]	3	-
Soltu.DM.08G025180	"Putative 14 kDa proline-rich protein DC2.15-like"	hypothetical protein KY285_033944 [Solanum tuberosum]	3	-
Soltu.DM.08G025210	"Arachidonic acid-induced DEA1"	PREDICTED: 14 kDa proline-rich protein DC2.15-like [Solanum tuberosum]	3	-
Soltu.DM.08G025340	"Trehalose 6-phosphate phosphatase"	hypothetical protein KY285_033958 [Solanum tuberosum]	3	-
Soltu.DM.08G026270	"Putative LRR receptor-like serine/threonine-protein kinase-like"	PREDICTED: probable LRR receptor-like serine/threonine-protein kinase At1g12460 [Solanum tuberosum]	3	-
Soltu.DM.08G028120	"Zinc finger protein"	PREDICTED: E3 ubiquitin-protein ligase RHA1B-like [Solanum tuberosum]	3	-
Soltu.DM.08G028170	"Transferase, transferring glycosyl groups"	PREDICTED: uncharacterized protein LOC102586899 [Solanum tuberosum]	3	-
Soltu.DM.08G028230	"Putative polygalacturonase-like"	PREDICTED: probable polygalacturonase [Solanum tuberosum]	3	-
Soltu.DM.08G028360	"Endoglucanase"	PREDICTED: endoglucanase 18-like [Solanum tuberosum]	3	-
Soltu.DM.08G028500	"ATP binding protein"	PREDICTED: fidgetin-like protein 1 [Solanum tuberosum]	3	-
Soltu.DM.08G028690	"DNA binding protein"	PREDICTED: ethylene-responsive transcription factor CRF2 [Solanum tuberosum]	3	AP2/ERF-ERF
Soltu.DM.08G028860	"Methanol inducible protein"	PREDICTED: hornerin-like [Solanum tuberosum]	3	-
Soltu.DM.08G028950	"Keratin-associated protein 6-2"	hypothetical protein KY285_034135 [Solanum tuberosum]	3	-
Soltu.DM.08G028990	"Endoglucanase"	PREDICTED: endoglucanase 6-like [Solanum tuberosum]	3	-
Soltu.DM.08G030020	"Cystathionine gamma-synthase"	PREDICTED: methionine gamma-lyase-like [Solanum tuberosum]	3	-
Soltu.DM.08G030070	"AB hydrolase-1 domain-containing protein"	PREDICTED: uncharacterized protein LOC102588431 [Solanum tuberosum]	3	-
Soltu.DM.08G030090	"Endoglucanase"	PREDICTED: endoglucanase 1-like [Solanum tuberosum]	3	-
Soltu.DM.08G030100	"Uncharacterized protein"	PREDICTED: protein BRANCHLESS TRICHOME [Solanum tuberosum]	3	-
Soltu.DM.09G000480	"Auxin influx transport protein"	PREDICTED: auxin transporter-like protein 2 [Solanum tuberosum]	3	-
Soltu.DM.09G000510	"Uncharacterized protein"	hypothetical protein EJD97_005210 [Solanum chilense]	3	-
Soltu.DM.09G000630	"Uncharacterized protein"	PREDICTED: UPF0503 protein At3g09070, chloroplastic-like [Solanum tuberosum]	3	-
Soltu.DM.09G000960	"Uncharacterized protein"	PREDICTED: uncharacterized protein LOC102586783 [Solanum tuberosum]	3	-
Soltu.DM.09G000980	"Uncharacterized protein"	PREDICTED: uncharacterized protein LOC102587129 [Solanum tuberosum]	3	-
Soltu.DM.09G001110	"RING-CH-type domain-containing protein"	PREDICTED: uncharacterized protein LOC102591310 [Solanum tuberosum]	3	-
Soltu.DM.09G001130	"Receptor protein kinase"	PREDICTED: probable serine/threonine-protein kinase At5g41260 [Solanum tuberosum]	3	-
Soltu.DM.09G001190	"17.5 kDa class I heat shock protein"	17.5 kDa class I heat shock protein-like [Solanum verrucosum]	3	-
Soltu.DM.09G001200	"Putative 18.5 kDa class I heat shock protein-like"	PREDICTED: 18.1 kDa class I heat shock protein-like [Solanum tuberosum]	3	-
Soltu.DM.09G002030	"Uncharacterized protein"	PREDICTED: suppressor of disruption of TFIIS [Solanum tuberosum]	3	-
Soltu.DM.09G002110	"Expansin"	PREDICTED: expansin-A3 [Solanum tuberosum]	3	-
Soltu.DM.09G002280	"F-box family protein"	PREDICTED: dof zinc finger protein DOF2.4-like [Solanum tuberosum]	3	C2C2-Dof
Soltu.DM.09G002760	"Uncharacterized protein"	PREDICTED: lysosomal Pro-X carboxypeptidase-like [Solanum tuberosum]	3	-
Soltu.DM.09G002770	"Endoglucanase"	PREDICTED: endoglucanase 8-like [Solanum tuberosum]	3	-
Soltu.DM.09G004460	"Receptor kinase"	PREDICTED: leucine-rich repeat receptor-like protein kinase PXC1 [Solanum tuberosum]	3	-
Soltu.DM.09G004940	"ATSMC2"	PREDICTED: myosin-11-like [Solanum tuberosum]	3	-
Soltu.DM.09G005200	"Pectate lyase"	PREDICTED: probable pectate lyase 12 [Solanum tuberosum]	3	-
Soltu.DM.09G005700	"Phenylalanine ammonia-lyase"	PREDICTED: phenylalanine ammonia-lyase-like [Solanum tuberosum]	3	-
Soltu.DM.09G005860	"Plasma membrane intrinsic protein"	PREDICTED: aquaporin PIP2-1-like isoform X2 [Solanum tuberosum]	3	-
Soltu.DM.09G005880	"Plasma membrane intrinsic protein"	PREDICTED: aquaporin PIP2-1-like [Solanum tuberosum]	3	-
Soltu.DM.09G006890	"RING-type domain-containing protein"	PREDICTED: E3 ubiquitin-protein ligase SGR9, amyloplastic-like [Solanum tuberosum]	3	-
Soltu.DM.09G008230	"Vacuolar cation/proton exchanger"	PREDICTED: vacuolar cation/proton exchanger 3 [Solanum tuberosum]	3	-
Soltu.DM.09G008700	"Pyruvate decarboxylase"	PREDICTED: pyruvate decarboxylase 1 [Solanum tuberosum]	3	-
Soltu.DM.09G008810	"Uncharacterized protein"	hypothetical protein KY284_037573 [Solanum tuberosum]	3	-
Soltu.DM.09G009290	"Systemin receptor SR160"	PREDICTED: probably inactive leucine-rich repeat receptor-like protein kinase IMK2 [Solanum tuberosum]	3	-
Soltu.DM.09G009990	"Myosin heavy chain"	PREDICTED: WEB family protein At2g38370 [Solanum tuberosum]	3	-
Soltu.DM.09G012800	"Nodulation receptor kinase"	PREDICTED: probable inactive receptor kinase At5g58300 [Solanum tuberosum]	3	-
Soltu.DM.09G016790	"Kinase family protein"	PREDICTED: serine/threonine-protein kinase OXI1-like [Solanum tuberosum]	3	-
Soltu.DM.09G017390	"Uncharacterized protein"	PREDICTED: uncharacterized protein LOC102593943 [Solanum tuberosum]	3	-
Soltu.DM.09G017920	"Kinase"	PREDICTED: probable LRR receptor-like serine/threonine-protein kinase At5g48740 [Solanum tuberosum]	3	-
Soltu.DM.09G018370	"Pectate lyase"	PREDICTED: probable pectate lyase 8 [Solanum tuberosum]	3	-
Soltu.DM.09G018660	"Uncharacterized protein"	hypothetical protein KY284_036441 [Solanum tuberosum]	3	-
Soltu.DM.09G018920	"Cucumisin"	PREDICTED: subtilisin-like protease SBT1.2 [Solanum tuberosum]	3	-
Soltu.DM.09G018930	"Photosystem II reaction center Psb28 protein"	PREDICTED: photosystem II reaction center Psb28 protein [Solanum tuberosum]	3	-
Soltu.DM.09G020010	"Non-specific lipid-transfer protein"	PREDICTED: non-specific lipid-transfer protein-like protein At2g13820 [Solanum tuberosum]	3	-
Soltu.DM.09G020020	"AAI domain-containing protein"	PREDICTED: classical arabinogalactan protein 9-like [Solanum tuberosum]	3	-
Soltu.DM.09G023660	"Pectinesterase"	PREDICTED: pectinesterase-like [Solanum tuberosum]	3	-
Soltu.DM.09G023670	"Endoglucanase"	PREDICTED: endoglucanase 17 [Solanum tuberosum]	3	-
Soltu.DM.09G023860	"Cellulose synthase A catalytic subunit 3 [UDP-forming]"	PREDICTED: cellulose synthase-like protein D5 [Solanum tuberosum]	3	-
Soltu.DM.09G024050	"Acylsugar acylhydrolase 3"	PREDICTED: 2-hydroxyisoflavanone dehydratase-like [Solanum tuberosum]	3	-
Soltu.DM.09G024110	"Long-chain-fatty-acid-CoA ligase"	PREDICTED: long chain acyl-CoA synthetase 6, peroxisomal-like [Solanum tuberosum]	3	-
Soltu.DM.09G024290	"Uncharacterized protein"	PREDICTED: uncharacterized protein LOC102583145 [Solanum tuberosum]	3	-
Soltu.DM.09G024300	"Transporter"	PREDICTED: phosphatidylinositol/phosphatidylcholine transfer protein SFH4 [Solanum tuberosum]	3	-
Soltu.DM.09G024670	"Lipid binding protein"	PREDICTED: vegetative cell wall protein gp1-like [Solanum tuberosum]	3	-
Soltu.DM.09G024680	"AAI domain-containing protein"	PREDICTED: nascent polypeptide-associated complex subunit alpha, muscle-specific form-like [Solanum tuberosum]	3	-
Soltu.DM.09G024940	"Sulfate/bicarbonate/oxalate exchanger and transporter sat-1"	PREDICTED: sulfate transporter 3.1-like [Solanum tuberosum]	3	-
Soltu.DM.09G025600	"Acylaminoacyl-peptidase"	PREDICTED: acylamino-acid-releasing enzyme-like isoform X2 [Solanum tuberosum]	3	-
Soltu.DM.09G025840	"PIN-I protein"	PREDICTED: proteinase inhibitor 1 PPI2C1A isoform X1 [Solanum tuberosum]	3	-
Soltu.DM.09G025850	"PIN-I protein"	PREDICTED: proteinase inhibitor 1-like [Solanum tuberosum]	3	-
Soltu.DM.09G025860	"Type I serine protease inhibitor"	hypothetical protein KY284_037004 [Solanum tuberosum]	3	-
Soltu.DM.09G025920	"Uncharacterized protein"	hypothetical protein KY285_036970 [Solanum tuberosum]	3	-
Soltu.DM.09G025930	"Uncharacterized protein"	PREDICTED: proteinase inhibitor 1-like [Solanum tuberosum]	3	-
Soltu.DM.09G027430	"Putative ovule protein"	hypothetical protein KY289_037256 [Solanum tuberosum]	3	-
Soltu.DM.09G027690	"Ribonucleoprotein, chloroplast"	PREDICTED: pathogenesis-related protein STH-2-like [Solanum tuberosum]	3	-
Soltu.DM.09G027710	"TSI-1 protein"	PREDICTED: pathogenesis-related protein STH-2-like [Solanum tuberosum]	3	-
Soltu.DM.09G027720	"TSI-1 protein"	pathogenesis-related protein STH-2-like [Solanum verrucosum]	3	-
Soltu.DM.09G028080	"Uncharacterized protein"	PREDICTED: probable serine incorporator [Solanum tuberosum]	3	-
Soltu.DM.09G028370	"Uncharacterized protein"	PREDICTED: uncharacterized protein LOC102604008 isoform X3 [Solanum tuberosum]	3	-
Soltu.DM.09G028450	"Pectate lyase"	PREDICTED: probable pectate lyase 8 [Solanum tuberosum]	3	-
Soltu.DM.09G028560	"Chalcone synthase"	chalcone synthase 1B [Solanum verrucosum]	3	-
Soltu.DM.09G028720	"Pleiotropic drug resistance protein 1"	PREDICTED: pleiotropic drug resistance protein 1-like isoform X1 [Solanum tuberosum]	3	-
Soltu.DM.09G030490	"Uncharacterized protein"	hypothetical protein KY289_037473 [Solanum tuberosum]	3	-
Soltu.DM.09G030550	"Glycine-rich protein"	hypothetical protein KY285_037254 [Solanum tuberosum]	3	-
Soltu.DM.09G030630	"Kinesin motor domain-containing protein"	hypothetical protein KY289_038119 [Solanum tuberosum]	3	-
Soltu.DM.10G000060	"Thylakoid membrane phosphoprotein 14 kDa, chloroplastic"	protein CURVATURE THYLAKOID 1B, chloroplastic [Solanum stenotomum]	3	-
Soltu.DM.10G000070	"Catechol O-methyltransferase"	PREDICTED: caffeic acid 3-O-methyltransferase 1-like [Solanum tuberosum]	3	-
Soltu.DM.10G000240	"DNA-3-methyladenine glycosylase"	PREDICTED: DNA-3-methyladenine glycosylase 1-like [Solanum tuberosum]	3	-
Soltu.DM.10G001490	"Uncharacterized protein"	PREDICTED: uncharacterized protein LOC102590120 [Solanum tuberosum]	3	-
Soltu.DM.10G001960	"Uncharacterized protein"	PREDICTED: uncharacterized protein LOC102583694 [Solanum tuberosum]	3	-
Soltu.DM.10G002160	"ATCNGC4"	PREDICTED: cyclic nucleotide-gated ion channel 4-like isoform X1 [Solanum tuberosum]	3	-
Soltu.DM.10G002220	"Receptor kinase THESEUS 1"	hypothetical protein KY285_004600 [Solanum tuberosum]	3	-
Soltu.DM.10G003470	"Leucine-rich repeat family protein"	PREDICTED: protein TOO MANY MOUTHS [Solanum tuberosum]	3	-
Soltu.DM.10G003790	"Uncharacterized protein"	PREDICTED: seed biotin-containing protein SBP65-like [Solanum tuberosum]	3	-
Soltu.DM.10G004010	"Uncharacterized protein"	PREDICTED: protein TPX2-like isoform X1 [Solanum tuberosum]	3	-
Soltu.DM.10G005260	"3-ketoacyl-CoA synthase"	PREDICTED: 3-ketoacyl-CoA synthase 1 [Solanum tuberosum]	3	-
Soltu.DM.10G005420	"Uncharacterized protein"	hypothetical protein KY290_006512 [Solanum tuberosum]	3	-
Soltu.DM.10G005430	"Uncharacterized protein"	PREDICTED: O-acyltransferase WSD1-like [Solanum tuberosum]	3	-
Soltu.DM.10G006310	"Metal ion binding protein"	PREDICTED: uncharacterized protein LOC102578511 [Solanum tuberosum]	3	-
Soltu.DM.10G007200	"Uncharacterized protein"	PREDICTED: uncharacterized protein LOC102580045 [Solanum tuberosum]	3	-
Soltu.DM.10G008190	"Pectin acetylesterase"	PREDICTED: pectin acetylesterase 10-like isoform X1 [Solanum tuberosum]	3	-
Soltu.DM.10G008360	"Sterol desaturase"	hypothetical protein KY289_009841 [Solanum tuberosum]	3	-
Soltu.DM.10G008520	"ABC-type xenobiotic transporter"	putative ABC transporter C family member 15 [Solanum verrucosum]	3	-
Soltu.DM.10G009080	"Nitrate transporter"	PREDICTED: protein NRT1/ PTR FAMILY 4.5-like [Solanum tuberosum]	3	-
Soltu.DM.10G010490	"Uncharacterized protein"	PREDICTED: uncharacterized protein LOC102584466 isoform X1 [Solanum tuberosum]	3	-
Soltu.DM.10G011430	"MLO-like protein"	PREDICTED: MLO-like protein 4 isoform X2 [Solanum tuberosum]	3	-
Soltu.DM.10G012930	"NPH3 (NON-PHOTOTROPIC HYPOCOTYL 3)"	PREDICTED: root phototropism protein 3 [Solanum tuberosum]	3	-
Soltu.DM.10G013900	"Nucleobase ascorbate transporter"	PREDICTED: nucleobase-ascorbate transporter 4-like [Solanum tuberosum]	3	-
Soltu.DM.10G014420	"pathogenesis-related protein 1C"	pathogenesis-related protein 1C-like [Solanum verrucosum]	3	-
Soltu.DM.10G015110	"Uncharacterized protein"	PREDICTED: transmembrane protein 45A [Solanum tuberosum]	3	-
Soltu.DM.10G016240	"BZIP transcription factor BZI-2"	hypothetical protein KY285_005290 [Solanum tuberosum]	3	bZIP
Soltu.DM.10G016630	"Arginine decarboxylase"	PREDICTED: arginine decarboxylase-like [Solanum tuberosum]	3	-
Soltu.DM.10G017030	"Dirigent protein"	PREDICTED: dirigent protein 22-like [Solanum tuberosum]	3	-
Soltu.DM.10G017880	"Class I chitinase"	endochitinase 4-like precursor [Solanum tuberosum]	3	-
Soltu.DM.10G018060	"O-fucosyltransferase family protein"	PREDICTED: uncharacterized protein At1g04910-like [Solanum tuberosum]	3	-
Soltu.DM.10G018790	"Non-specific lipid-transfer protein"	PREDICTED: non-specific lipid transfer protein a7 isoform X1 [Solanum tuberosum]	3	-
Soltu.DM.10G018810	"Non-specific lipid-transfer protein"	PREDICTED: non-specific lipid-transfer protein 2-like [Solanum tuberosum]	3	-
Soltu.DM.10G018820	"Non-specific lipid-transfer protein"	PREDICTED: non-specific lipid-transfer protein 2-like [Solanum tuberosum]	3	-
Soltu.DM.10G018870	"Non-specific lipid-transfer protein"	PREDICTED: non-specific lipid-transfer protein 2-like [Solanum tuberosum]	3	-
Soltu.DM.10G019330	"PMR5N domain-containing protein"	PREDICTED: protein trichome birefringence-like 34 [Solanum tuberosum]	3	-
Soltu.DM.10G019700	"Pectinesterase inhibitor"	PREDICTED: 21 kDa protein [Solanum tuberosum]	3	-
Soltu.DM.10G020280	"Ribulose bisphosphate carboxylase/oxygenase activase, chloroplastic"	PREDICTED: ribulose bisphosphate carboxylase/oxygenase activase, chloroplastic [Solanum tuberosum]	3	-
Soltu.DM.10G020730	"Bipolar kinesin KRP-130"	PREDICTED: probable 125 kDa kinesin-related protein [Solanum tuberosum]	3	-
Soltu.DM.10G023740	"Protein-serine/threonine phosphatase"	PREDICTED: probable protein phosphatase 2C 38 [Solanum tuberosum]	3	-
Soltu.DM.10G026430	"DNA binding protein"	hypothetical protein H5410_053942 [Solanum commersonii]	3	GARP-G2-like
Soltu.DM.10G026580	"Cytochrome P450"	PREDICTED: alkane hydroxylase MAH1-like isoform X1 [Solanum tuberosum]	3	-
Soltu.DM.10G026820	"RING-type E3 ubiquitin transferase"	PREDICTED: E3 ubiquitin-protein ligase SINAT2-like [Solanum tuberosum]	3	-
Soltu.DM.10G027950	"BOP/NPR1/NIM1-like regulatory protein"	PREDICTED: regulatory protein NPR5-like [Solanum tuberosum]	3	TRAF
Soltu.DM.10G028270	"Leucine-rich repeat receptor kinase"	PREDICTED: leucine-rich repeat receptor-like tyrosine-protein kinase PXC3 [Solanum tuberosum]	3	-
Soltu.DM.10G028520	"NB-ARC domain-containing protein"	hypothetical protein KY289_006310 [Solanum tuberosum]	3	-
Soltu.DM.10G029220	"Protein LE25"	PREDICTED: protein LE25-like [Solanum tuberosum]	3	-
Soltu.DM.10G029250	"Uncharacterized protein"	PREDICTED: enoyl-[acyl-carrier-protein]	3	-
Soltu.DM.10G029510	"Uncharacterized protein"	PREDICTED: jacalin-related lectin 3 isoform X1 [Solanum tuberosum]	3	-
Soltu.DM.11G000500	"Dopamine beta-monooxygenase"	PREDICTED: cytochrome b561 and DOMON domain-containing protein At5g47530 [Solanum tuberosum]	3	-
Soltu.DM.11G000710	"Acyltransferase"	acyl-CoA-sterol O-acyltransferase 1-like [Solanum verrucosum]	3	-
Soltu.DM.11G001100	"Uncharacterized protein"	PREDICTED: putative receptor-like protein kinase At4g00960 [Solanum tuberosum]	3	-
Soltu.DM.11G001820	"Resistance gene"	TMV resistance protein N-like [Solanum stenotomum]	3	-
Soltu.DM.11G002260	"Cinnamyl alcohol dehydrogenase"	PREDICTED: 8-hydroxygeraniol dehydrogenase-like [Solanum tuberosum]	3	-
Soltu.DM.11G002290	"Rhamnogalacturonan endolyase"	PREDICTED: probable rhamnogalacturonate lyase B isoform X1 [Solanum tuberosum]	3	-
Soltu.DM.11G002380	"Protein RSI-1"	PREDICTED: protein RSI-1 [Solanum tuberosum]	3	-
Soltu.DM.11G002470	"Lipolytic enzyme, G-D-S-L"	PREDICTED: GDSL esterase/lipase At5g37690 [Solanum tuberosum]	3	-
Soltu.DM.11G002710	"ATP binding protein"	PREDICTED: kinesin KP1 [Solanum tuberosum]	3	-
Soltu.DM.11G003250	"1-aminocyclopropane-1-carboxylate oxidase"	PREDICTED: hyoscyamine 6-dioxygenase-like [Solanum tuberosum]	3	-
Soltu.DM.11G003880	"Uncharacterized protein"	hypothetical protein H5410_054801 [Solanum commersonii]	3	-
Soltu.DM.11G004580	"Uncharacterized protein"	PREDICTED: uncharacterized protein LOC102580574 [Solanum tuberosum]	3	-
Soltu.DM.11G004850	"C2 NT-type domain-containing protein"	PREDICTED: CAP-Gly domain-containing linker protein 1-like [Solanum tuberosum]	3	-
Soltu.DM.11G004860	"Leucoanthocyanidin dioxygenase"	PREDICTED: feruloyl CoA ortho-hydroxylase 2-like [Solanum tuberosum]	3	-
Soltu.DM.11G006190	"Copper chaperone"	PREDICTED: copper transport protein ATX1-like [Solanum tuberosum]	3	-
Soltu.DM.11G006210	"Carboxylic ester hydrolase"	PREDICTED: GDSL esterase/lipase At5g03610-like [Solanum tuberosum]	3	-
Soltu.DM.11G006400	"PMR5N domain-containing protein"	PREDICTED: protein trichome birefringence-like 36 [Solanum tuberosum]	3	-
Soltu.DM.11G006560	"Hemerythrin domain-containing protein"	PREDICTED: uncharacterized protein LOC102581923 [Solanum tuberosum]	3	-
Soltu.DM.11G008230	"Pectinesterase"	PREDICTED: probable pectinesterase/pectinesterase inhibitor 51 [Solanum tuberosum]	3	-
Soltu.DM.11G008970	"WAT1-related protein"	PREDICTED: WAT1-related protein At1g68170-like [Solanum tuberosum]	3	-
Soltu.DM.11G009990	"Dihydrolipoamide acetyltransferase component of pyruvate dehydrogenase complex"	dihydrolipoyllysine-residue acetyltransferase component 5 of pyruvate dehydrogenase complex, chloroplastic-like [Solanum stenotomum]	3	-
Soltu.DM.11G011430	"Putative ABC transporter G family member 25-like"	PREDICTED: ABC transporter G family member 25 [Solanum tuberosum]	3	-
Soltu.DM.11G011790	"PMEI domain-containing protein"	PREDICTED: 21 kDa protein-like [Solanum tuberosum]	3	-
Soltu.DM.11G012050	"Short chain alcohol dehydrogenase"	PREDICTED: secoisolariciresinol dehydrogenase-like [Solanum tuberosum]	3	-
Soltu.DM.11G015550	"Endoglucanase"	PREDICTED: endoglucanase 3-like [Solanum tuberosum]	3	-
Soltu.DM.11G016790	"Osmotin-like protein"	hypothetical protein KY285_008075 [Solanum tuberosum]	3	-
Soltu.DM.11G017190	"Sucrose-phosphate synthase"	PREDICTED: probable sucrose-phosphate synthase 4 [Solanum tuberosum]	3	-
Soltu.DM.11G018200	"Uncharacterized protein"	PREDICTED: probable copper-transporting ATPase HMA5 [Solanum tuberosum]	3	-
Soltu.DM.11G018530	"RING-type domain-containing protein"	PREDICTED: E3 ubiquitin ligase BIG BROTHER-like [Solanum tuberosum]	3	-
Soltu.DM.11G018820	"Disease resistance protein R3a"	PREDICTED: putative disease resistance protein At3g14460 [Solanum tuberosum]	3	-
Soltu.DM.11G019970	"Uncharacterized protein"	hypothetical protein H5410_057869 [Solanum commersonii]	3	-
Soltu.DM.11G020030	"Disease resistance protein R3a"	PREDICTED: putative disease resistance protein RGA4 [Solanum tuberosum]	3	-
Soltu.DM.11G020470	"Putative osmotin-like protein-like"	PREDICTED: osmotin-like protein [Solanum tuberosum]	3	-
Soltu.DM.11G021350	"Stress-response A/B barrel domain-containing protein"	PREDICTED: uncharacterized protein At5g22580-like [Solanum tuberosum]	3	-
Soltu.DM.11G021610	"Fatty acyl-CoA reductase"	PREDICTED: alcohol-forming fatty acyl-CoA reductase-like [Solanum tuberosum]	3	-
Soltu.DM.11G023940	"Myb"	PREDICTED: myb-related protein 3R-1-like [Solanum tuberosum]	3	MYB
Soltu.DM.11G025020	"Non-specific lipid-transfer protein"	PREDICTED: non-specific lipid transfer protein GPI-anchored 2-like [Solanum tuberosum]	3	-
Soltu.DM.11G025600	"LOB domain protein 1, putative"	LOB domain-containing protein 1 [Solanum verrucosum]	3	LOB
Soltu.DM.11G025770	"Myosin heavy chain"	PREDICTED: interactor of constitutive active ROPs 3-like isoform X1 [Solanum tuberosum]	3	-
Soltu.DM.11G026270	"Chitinase 1"	PREDICTED: chitinase 2-like [Solanum tuberosum]	3	-
Soltu.DM.11G026300	"Histone H4"	Histone H4 [Macleaya cordata]	3	-
Soltu.DM.11G026470	"Chloroplast-targeted copper chaperone"	PREDICTED: uncharacterized protein LOC102581501 [Solanum tuberosum]	3	-
Soltu.DM.12G000330	"Sterol desaturase"	PREDICTED: protein ECERIFERUM 1-like [Solanum tuberosum]	3	-
Soltu.DM.12G000340	"Short-chain type alcohol dehydrogenase"	hypothetical protein KY289_012572 [Solanum tuberosum]	3	-
Soltu.DM.12G000360	"Fatty acid desaturase"	PREDICTED: delta(12) oleic acid desaturase FAD2-like [Solanum tuberosum]	3	-
Soltu.DM.12G000370	"Microsomal oleic acid desaturase"	PREDICTED: delta(12) oleic acid desaturase FAD2-like [Solanum tuberosum]	3	-
Soltu.DM.12G000380	"Fatty acid desaturase"	PREDICTED: delta(12) oleic acid desaturase FAD2-like [Solanum tuberosum]	3	-
Soltu.DM.12G001000	"Alanine-glyoxylate transaminase"	PREDICTED: serine-glyoxylate aminotransferase [Solanum tuberosum]	3	-
Soltu.DM.12G001290	"Photosystem II 5 kDa protein, chloroplastic"	PREDICTED: photosystem II 5 kDa protein, chloroplastic-like [Solanum tuberosum]	3	-
Soltu.DM.12G002380	"Transcription factor bHLH62"	PREDICTED: transcription factor bHLH62-like [Solanum tuberosum]	3	bHLH
Soltu.DM.12G002640	"UDP-D-glucuronic acid 4-epimerase"	PREDICTED: UDP-glucuronate 4-epimerase 6-like [Solanum tuberosum]	3	-
Soltu.DM.12G003330	"TSI-1 protein"	PREDICTED: pathogenesis-related protein STH-2-like [Solanum tuberosum]	3	-
Soltu.DM.12G005140	"Zinc finger protein"	PREDICTED: GDSL esterase/lipase EXL3-like [Solanum tuberosum]	3	-
Soltu.DM.12G005770	"Subtilisin-like protease preproenzyme"	PREDICTED: subtilisin-like protease SBT1.7 [Solanum tuberosum]	3	-
Soltu.DM.12G006600	"Anthranilate N-benzoyltransferase protein"	PREDICTED: protein ECERIFERUM 1 [Solanum tuberosum]	3	-
Soltu.DM.12G007030	"Cryptochrome 1b"	PREDICTED: cryptochrome-1-like [Solanum tuberosum]	3	-
Soltu.DM.12G007070	"VQ domain-containing protein"	PREDICTED: VQ motif-containing protein 22-like [Solanum tuberosum]	3	-
Soltu.DM.12G007130	"Cellulase containing protein"	PREDICTED: glucan 1,3-beta-glucosidase-like [Solanum tuberosum]	3	-
Soltu.DM.12G007230	"Miraculin"	PREDICTED: latex serine proteinase inhibitor-like [Solanum tuberosum]	3	-
Soltu.DM.12G007640	"Uncharacterized protein"	hypothetical protein H5410_062969 [Solanum commersonii]	3	-
Soltu.DM.12G008160	"Transferase, transferring glycosyl groups"	PREDICTED: uncharacterized protein LOC102601770 [Solanum tuberosum]	3	-
Soltu.DM.12G008400	"Endoglucanase"	PREDICTED: endoglucanase 6 [Solanum tuberosum]	3	-
Soltu.DM.12G008630	"Exocyst subunit Exo70 family protein"	hypothetical protein KY284_010127 [Solanum tuberosum]	3	-
Soltu.DM.12G009370	"Fatty acid desaturase"	hypothetical protein H5410_062643 [Solanum commersonii]	3	-
Soltu.DM.12G009510	"Fatty acid desaturase"	PREDICTED: delta(12) oleic acid desaturase FAD2-like [Solanum tuberosum]	3	-
Soltu.DM.12G011080	"Glycosyltransferase"	PREDICTED: UDP-glycosyltransferase 73C3-like [Solanum tuberosum]	3	-
Soltu.DM.12G011650	"Glucan endo-1,3-beta-glucosidase"	glucan endo-1,3-beta-glucosidase 12-like precursor [Solanum tuberosum]	3	-
Soltu.DM.12G011670	"Phosphoethanolamine N-methyltransferase"	PREDICTED: phosphomethylethanolamine N-methyltransferase-like [Solanum tuberosum]	3	-
Soltu.DM.12G011740	"Beta-mannosidase"	PREDICTED: beta-glucosidase 44-like [Solanum tuberosum]	3	-
Soltu.DM.12G012130	"Transcription factor"	PREDICTED: protein CUP-SHAPED COTYLEDON 3-like [Solanum tuberosum]	3	NAC
Soltu.DM.12G016890	"Glutathione transferase"	PREDICTED: glutathione S-transferase U17-like [Solanum tuberosum]	3	-
Soltu.DM.12G016900	"HIPL1 protein"	PREDICTED: HIPL1 protein-like isoform X1 [Solanum tuberosum]	3	-
Soltu.DM.12G020480	"GDSL-like Lipase/Acylhydrolase family protein"	hypothetical protein KY284_011093 [Solanum tuberosum]	3	-
Soltu.DM.12G020520	"Putative GDSL esterase/lipase-like"	hypothetical protein KY284_011097 [Solanum tuberosum]	3	-
Soltu.DM.12G020800	"uncharacterized protein LOC107788161 isoform X2"	hypothetical protein KY289_011622 [Solanum tuberosum]	3	-
Soltu.DM.12G021490	"Cellulose synthase CslG"	PREDICTED: cellulose synthase-like protein G1 [Solanum tuberosum]	3	-
Soltu.DM.12G022280	"Peroxidase"	PREDICTED: peroxidase 27-like [Solanum tuberosum]	3	-
Soltu.DM.12G022330	"Putative cyclic nucleotide-gated ion channel 4-like"	PREDICTED: cyclic nucleotide-gated ion channel 4-like [Solanum tuberosum]	3	-
Soltu.DM.12G022790	"Uncharacterized protein"	PREDICTED: protein TPX2-like [Solanum tuberosum]	3	-
Soltu.DM.12G023040	"Uncharacterized protein"	protein DESIGUAL 3-like [Solanum verrucosum]	3	-
Soltu.DM.12G023090	"DUF26 domain-containing protein 2"	PREDICTED: cysteine-rich repeat secretory protein 38-like [Solanum tuberosum]	3	-
Soltu.DM.12G023100	"Uncharacterized protein"	PREDICTED: uncharacterized protein LOC102586291 [Solanum tuberosum]	3	-
Soltu.DM.12G023200	"Uncharacterized protein"	PREDICTED: MYB-like transcription factor ETC1 [Solanum tuberosum]	3	MYB-related
Soltu.DM.12G023340	"1-aminocyclopropane-1-carboxylate oxidase 2"	PREDICTED: 1-aminocyclopropane-1-carboxylate oxidase 2 [Solanum tuberosum]	3	-
Soltu.DM.12G023640	"Chlorophyll a-b binding protein, chloroplastic"	PREDICTED: chlorophyll a-b binding protein 5, chloroplastic [Solanum tuberosum]	3	-
Soltu.DM.12G024410	"Nucleic acid binding protein"	PREDICTED: zinc finger CCCH domain-containing protein 32-like [Solanum tuberosum]	3	C3H
Soltu.DM.12G024640	"Myb family transcription factor"	PREDICTED: transcription factor LUX [Solanum tuberosum]	3	GARP-G2-like
Soltu.DM.12G024880	"Uncharacterized protein"	PREDICTED: uncharacterized protein LOC102590897 [Solanum tuberosum]	3	-
Soltu.DM.12G024960	"Transcription repressor"	PREDICTED: transcription repressor OFP8 [Solanum tuberosum]	3	OFP
Soltu.DM.12G026040	"Putative ovule protein"	hypothetical protein H5410_059343 [Solanum commersonii]	3	-
Soltu.DM.12G026050	"Ultraviolet-B-repressible protein"	PREDICTED: uncharacterized protein LOC102596339 [Solanum tuberosum]	3	-
Soltu.DM.12G026390	"Sucrose synthase"	PREDICTED: sucrose synthase isoform X1 [Solanum tuberosum]	3	-
Soltu.DM.12G026500	"Pyruvate dehydrogenase E1 component subunit alpha"	PREDICTED: pyruvate dehydrogenase E1 component subunit alpha-3, chloroplastic-like [Solanum tuberosum]	3	-
Soltu.DM.12G027440	"Non-specific serine/threonine protein kinase"	PREDICTED: CBL-interacting serine/threonine-protein kinase 6 [Solanum tuberosum]	3	-
Soltu.DM.12G027960	"protein ECERIFERUM 3-like"	PREDICTED: protein ECERIFERUM 3-like [Solanum tuberosum]	3	-
Soltu.DM.12G028930	"Chlorophyll a-b binding protein, chloroplastic"	PREDICTED: chlorophyll a-b binding protein 8, chloroplastic-like [Solanum tuberosum]	3	-
Soltu.DM.12G029100	"Chlorophyll a-b binding protein, chloroplastic"	PREDICTED: chlorophyll a-b binding protein 13, chloroplastic [Solanum tuberosum]	3	-
Soltu.DM.12G029740	"CT099"	hypothetical protein KY285_011722 [Solanum tuberosum]	3	-
Soltu.DM.S001110	"KTI-B protein"	hypothetical protein KY290_019866, partial [Solanum tuberosum]	3	-
novel.1145	"protein IDA-LIKE 2-like"	PREDICTED: protein IDA-LIKE 2-like [Nicotiana sylvestris]	3	-
novel.1184	"Uncharacterized protein"	hypothetical protein EJD97_013829 [Solanum chilense]	3	-
novel.1278	""	-	3	-
novel.1297	"RNA-directed DNA polymerase"	LOW QUALITY PROTEIN: uncharacterized protein LOC125823164 [Solanum verrucosum]	3	-
novel.1577	"Putative ovule protein"	hypothetical protein KY289_027401 [Solanum tuberosum]	3	-
novel.1668	"Uncharacterized protein"	hypothetical protein KY284_028299 [Solanum tuberosum]	3	-
novel.1736	"Non-LTR retroelement reverse transcriptase"	hypothetical protein KY285_036279 [Solanum tuberosum]	3	-
novel.201	"GRAM domain-containing protein"	hypothetical protein HHK36_007622 [Tetracentron sinense]	3	-
novel.2105	"Uncharacterized protein"	Polyprotein, putative [Solanum demissum]	3	-
novel.2526	"Putative allene oxide synthase-like"	9-divinyl ether synthase-like [Solanum tuberosum]	3	-
novel.254	"uncharacterized protein LOC107793056"	uncharacterized protein LOC125850410 [Solanum stenotomum]	3	-
novel.2969	"Uncharacterized protein"	hypothetical protein H5410_058310 [Solanum commersonii]	3	-
novel.3042	"Putative ovule protein"	hypothetical protein F0562_034197 [Nyssa sinensis]	3	-
novel.3191	"Metallothionein"	metallothionein-like protein type 3 [Solanum verrucosum]	3	-
novel.563	"Uncharacterized protein"	PREDICTED: uncharacterized protein LOC102597896 [Solanum tuberosum]	3	-
novel.586	"Putative ovule protein"	PREDICTED: uncharacterized protein LOC102593226 [Solanum tuberosum]	3	-
Soltu.DM.01G001880	"NDR1"	PREDICTED: protein NDR1-like [Solanum tuberosum]	4	-
Soltu.DM.01G002670	"PEN1"	PREDICTED: syntaxin-121-like [Solanum tuberosum]	4	-
Soltu.DM.01G002770	"RING-type E3 ubiquitin transferase"	PREDICTED: E3 ubiquitin-protein ligase PUB22-like [Solanum tuberosum]	4	-
Soltu.DM.01G002800	"RING-type E3 ubiquitin transferase"	PREDICTED: E3 ubiquitin-protein ligase PUB22-like [Solanum tuberosum]	4	-
Soltu.DM.01G002820	"RING-type E3 ubiquitin transferase"	hypothetical protein KY284_000205 [Solanum tuberosum]	4	-
Soltu.DM.01G005820	"F-box family protein"	PREDICTED: F-box protein At4g18380-like [Solanum tuberosum]	4	-
Soltu.DM.01G006200	"Avr9/Cf-9 rapidly elicited protein 76"	uncharacterized protein LOC102589097 [Solanum tuberosum]	4	-
Soltu.DM.01G007760	"Putative calcium-binding protein CML16-like"	PREDICTED: probable calcium-binding protein CML15 [Solanum tuberosum]	4	-
Soltu.DM.01G007800	"Uncharacterized protein"	uncharacterized protein LOC125875477 [Solanum stenotomum]	4	-
Soltu.DM.01G011140	"Receptor-like serine/threonine-protein kinase"	PREDICTED: G-type lectin S-receptor-like serine/threonine-protein kinase RLK1 [Solanum tuberosum]	4	-
Soltu.DM.01G017420	"Universal stress protein family protein"	PREDICTED: universal stress protein A-like protein isoform X1 [Solanum tuberosum]	4	-
Soltu.DM.01G019820	"Beta-1,3-glucanase 22"	hypothetical protein KY289_001514 [Solanum tuberosum]	4	-
Soltu.DM.01G019850	"Beta-1,3-glucanase 22"	hypothetical protein KY289_001520 [Solanum tuberosum]	4	-
Soltu.DM.01G020300	"Protein COBRA"	PREDICTED: COBRA-like protein 7 [Solanum tuberosum]	4	-
Soltu.DM.01G021450	"Ring finger protein"	PREDICTED: RING-H2 finger protein ATL2-like [Solanum tuberosum]	4	-
Soltu.DM.01G023050	"NtPRp27"	NtPRp27-like protein precursor [Solanum tuberosum]	4	-
Soltu.DM.01G024170	"Xyloglucan-specific endoglucanase inhibitor 4"	xyloglucan-specific endoglucanase inhibitor 4 precursor [Solanum tuberosum]	4	-
Soltu.DM.01G024180	"Basic 7S globulin 2 small subunit"	PREDICTED: basic 7S globulin-like [Solanum tuberosum]	4	-
Soltu.DM.01G024190	"Basic 7S globulin 2 small subunit"	xyloglucan-specific endoglucanase inhibitor 1 precursor [Solanum tuberosum]	4	-
Soltu.DM.01G024570	"Long cell-linked locus protein"	hypothetical protein KY284_009566 [Solanum tuberosum]	4	-
Soltu.DM.01G024580	"Long cell-linked locus protein"	uncharacterized protein LOC125872301 [Solanum stenotomum]	4	-
Soltu.DM.01G025130	"Long-chain-fatty-acid-CoA ligase"	PREDICTED: long chain acyl-CoA synthetase 1 [Solanum tuberosum]	4	-
Soltu.DM.01G026650	"Uncharacterized protein"	hypothetical protein KY284_001919 [Solanum tuberosum]	4	-
Soltu.DM.01G027090	"Uncharacterized protein"	hypothetical protein KY290_001921 [Solanum tuberosum]	4	-
Soltu.DM.01G027100	"Uncharacterized protein"	hypothetical protein [Datura stramonium]	4	-
Soltu.DM.01G028630	"Non-specific lipid-transfer protein"	PREDICTED: protein YLS3-like [Solanum tuberosum]	4	-
Soltu.DM.01G028640	"Uncharacterized protein"	PREDICTED: major facilitator superfamily domain-containing protein 12-like [Solanum tuberosum]	4	-
Soltu.DM.01G032300	"Putative BON1-associated protein 2-like"	PREDICTED: BON1-associated protein 2 [Solanum tuberosum]	4	-
Soltu.DM.01G034580	"Glucose-6-phosphate 1-epimerase"	PREDICTED: putative glucose-6-phosphate 1-epimerase [Solanum tuberosum]	4	-
Soltu.DM.01G034750	"WRKY transcription factor"	PREDICTED: probable WRKY transcription factor 41 [Solanum tuberosum]	4	WRKY
Soltu.DM.01G035690	"Sigma factor binding protein 1"	hypothetical protein KY289_025152 [Solanum tuberosum]	4	-
Soltu.DM.01G038150	"Putative phosphoglycerate mutase-like protein AT74-like"	hypothetical protein H5410_011433 [Solanum commersonii]	4	-
Soltu.DM.01G038230	"Verticillium wilt disease resistance protein"	PREDICTED: receptor-like protein 12 [Solanum tuberosum]	4	-
Soltu.DM.01G038250	"Verticillium wilt disease resistance protein"	PREDICTED: receptor-like protein 12 [Solanum tuberosum]	4	-
Soltu.DM.01G039100	"SRC2"	hypothetical protein KY284_002703 [Solanum tuberosum]	4	-
Soltu.DM.01G039930	"GRAS4"	PREDICTED: scarecrow-like protein 30 isoform X1 [Solanum tuberosum]	4	GRAS
Soltu.DM.01G041640	"TMV resistance protein N"	PREDICTED: TMV resistance protein N-like isoform X1 [Solanum tuberosum]	4	-
Soltu.DM.01G041830	"Germin-like protein"	PREDICTED: putative germin-like protein 2-1 [Solanum tuberosum]	4	-
Soltu.DM.01G041910	"Germin-like protein"	germin-like protein subfamily 1 member 13 isoform X1 [Solanum stenotomum]	4	-
Soltu.DM.01G044300	"Peroxidase"	PREDICTED: peroxidase N1 [Solanum tuberosum]	4	-
Soltu.DM.01G045170	"Uncharacterized protein"	hypothetical protein KY284_004396 [Solanum tuberosum]	4	-
Soltu.DM.01G046490	"Uncharacterized protein"	PREDICTED: uncharacterized protein LOC102586586 [Solanum tuberosum]	4	-
Soltu.DM.01G047400	"RING-type E3 ubiquitin transferase"	PREDICTED: U-box domain-containing protein 26-like [Solanum tuberosum]	4	-
Soltu.DM.01G047760	"Wound-responsive AP2 like factor 1"	PREDICTED: ethylene-responsive transcription factor ERF109-like [Solanum tuberosum]	4	AP2/ERF-ERF
Soltu.DM.01G048750	"GTP-binding protein alpha subunit, gna"	PREDICTED: extra-large guanine nucleotide-binding protein 1-like [Solanum tuberosum]	4	-
Soltu.DM.01G048860	"Uncharacterized protein"	hypothetical protein H5410_010255 [Solanum commersonii]	4	-
Soltu.DM.01G049750	"Ubiquitin-protein ligase"	hypothetical protein KY290_004338 [Solanum tuberosum]	4	-
Soltu.DM.01G051160	"ATP binding protein"	PREDICTED: probable BOI-related E3 ubiquitin-protein ligase 3 [Solanum tuberosum]	4	-
Soltu.DM.01G051440	"Protein kinase"	PREDICTED: serine/threonine-protein kinase STY46 [Solanum tuberosum]	4	-
Soltu.DM.01G051590	"Expansin"	hypothetical protein KY284_003496 [Solanum tuberosum]	4	-
Soltu.DM.02G004650	"NHL25 (NDR1/HIN1-LIKE 25)"	PREDICTED: protein YLS9-like [Solanum tuberosum]	4	-
Soltu.DM.02G006310	"ATP binding protein"	PREDICTED: protein HYPER-SENSITIVITY-RELATED 4 [Solanum tuberosum]	4	-
Soltu.DM.02G007250	"Calcium-binding protein CML23"	PREDICTED: probable calcium-binding protein CML18 [Solanum tuberosum]	4	-
Soltu.DM.02G007600	"N-acetyltransferase"	PREDICTED: probable N-acetyltransferase HLS1 [Solanum tuberosum]	4	GNAT
Soltu.DM.02G010430	"Carbonic anhydrase"	PREDICTED: carbonic anhydrase, chloroplastic-like [Solanum tuberosum]	4	-
Soltu.DM.02G011540	"CHP-rich zinc finger protein"	PREDICTED: uncharacterized protein LOC102593110 [Solanum tuberosum]	4	-
Soltu.DM.02G013050	"Ethylene-responsive nuclear protein"	PREDICTED: uncharacterized protein LOC102595566 [Solanum tuberosum]	4	-
Soltu.DM.02G015230	"RING-type E3 ubiquitin transferase"	hypothetical protein KY289_014442 [Solanum tuberosum]	4	-
Soltu.DM.02G015390	"Uncharacterized protein"	PREDICTED: uncharacterized protein LOC107062757 [Solanum tuberosum]	4	-
Soltu.DM.02G016340	"NRG1"	PREDICTED: uncharacterized protein LOC102603685 [Solanum tuberosum]	4	-
Soltu.DM.02G016660	"ERF transcription factor 4"	PREDICTED: pathogenesis-related genes transcriptional activator PTI5 [Solanum tuberosum]	4	AP2/ERF-ERF
Soltu.DM.02G016770	"Phospholipase A1"	PREDICTED: phospholipase A1-IIgamma-like [Solanum tuberosum]	4	-
Soltu.DM.02G018030	"Zinc finger, Dof-type"	PREDICTED: dof zinc finger protein DOF2.2-like [Solanum tuberosum]	4	C2C2-Dof
Soltu.DM.02G018500	"Fiber expressed protein"	PREDICTED: uncharacterized protein LOC102589989 [Solanum tuberosum]	4	-
Soltu.DM.02G024870	"Uncharacterized protein"	PREDICTED: uncharacterized protein LOC102587766 [Solanum tuberosum]	4	-
Soltu.DM.02G025370	"Transcription repressor"	hypothetical protein KY289_014759 [Solanum tuberosum]	4	OFP
Soltu.DM.02G026150	"Putative ovule protein"	PREDICTED: uncharacterized protein LOC102584321 [Solanum tuberosum]	4	-
Soltu.DM.02G026190	"Gamma-glutamyl-gamma-aminobutyrate hydrolase"	PREDICTED: protein NtpR-like [Solanum tuberosum]	4	-
Soltu.DM.02G026480	"Uncharacterized protein"	PREDICTED: uncharacterized protein LOC102602533 [Solanum tuberosum]	4	-
Soltu.DM.02G026570	"Uncharacterized protein"	PREDICTED: uncharacterized protein LOC107062687 [Solanum tuberosum]	4	-
Soltu.DM.02G026700	"Uncharacterized protein"	hypothetical protein KY289_025476 [Solanum tuberosum]	4	-
Soltu.DM.02G027270	"1-aminocyclopropane-1-carboxylate synthase 3"	PREDICTED: 1-aminocyclopropane-1-carboxylate synthase 3 [Solanum tuberosum]	4	-
Soltu.DM.02G027640	"Uncharacterized protein"	PREDICTED: uncharacterized protein LOC102592988 [Solanum tuberosum]	4	-
Soltu.DM.02G029230	"Patatin"	PREDICTED: patatin-like protein 3 [Solanum tuberosum]	4	-
Soltu.DM.02G029910	"BRASSINOSTEROID INSENSITIVE 1-associated receptor kinase 1"	PREDICTED: lysM domain receptor-like kinase 4 [Solanum tuberosum]	4	-
Soltu.DM.02G030070	"Endo-1,3(4)-beta-glucanase"	PREDICTED: putative endo-1,3(4)-beta-glucanase 2 [Solanum tuberosum]	4	-
Soltu.DM.02G030150	"Transferase, transferring glycosyl groups"	PREDICTED: xyloglucan glycosyltransferase 4 [Solanum tuberosum]	4	-
Soltu.DM.02G030670	"COBRA-like protein"	PREDICTED: protein COBRA-like isoform X1 [Solanum tuberosum]	4	-
Soltu.DM.02G031620	"SDG14 (SET DOMAIN PROTEIN 14); DNA binding / protein binding / zinc ion binding"	hypothetical protein KY290_016242 [Solanum tuberosum]	4	-
Soltu.DM.02G032380	"Hexosyltransferase"	PREDICTED: probable galacturonosyltransferase-like 10 [Solanum tuberosum]	4	-
Soltu.DM.02G034080	"Polcalcin Jun o"	PREDICTED: putative calcium-binding protein CML19 [Solanum tuberosum]	4	-
Soltu.DM.03G001970	"Auxin repressed/dormancy associated protein"	PREDICTED: auxin-repressed 12.5 kDa protein-like [Solanum tuberosum]	4	-
Soltu.DM.03G002740	"Uncharacterized protein"	uncharacterized protein LOC125860534 [Solanum stenotomum]	4	-
Soltu.DM.03G003950	"AAA domain-containing protein"	PREDICTED: AAA-ATPase At3g50940-like [Solanum tuberosum]	4	-
Soltu.DM.03G004870	"Phenylalanine ammonia-lyase"	hypothetical protein KY289_016212 [Solanum tuberosum]	4	-
Soltu.DM.03G004900	"Phenylalanine ammonia-lyase"	PREDICTED: phenylalanine ammonia-lyase [Solanum tuberosum]	4	-
Soltu.DM.03G007930	"Exocyst subunit Exo70 family protein"	PREDICTED: exocyst complex component EXO70B1-like [Solanum tuberosum]	4	-
Soltu.DM.03G010090	"Delta-12 fatty acid desaturase"	PREDICTED: delta(12) oleic acid desaturase FAD2-like [Solanum tuberosum]	4	-
Soltu.DM.03G011460	"Phenylalanine ammonia-lyase"	hypothetical protein KY284_018583 [Solanum tuberosum]	4	-
Soltu.DM.03G011480	"Phenylalanine ammonia-lyase"	hypothetical protein KY284_016459 [Solanum tuberosum]	4	-
Soltu.DM.03G011680	"Receptor-like serine/threonine-protein kinase"	PREDICTED: G-type lectin S-receptor-like serine/threonine-protein kinase RLK1 [Solanum tuberosum]	4	-
Soltu.DM.03G014050	"MYB21"	PREDICTED: myb-related protein 308-like [Solanum tuberosum]	4	MYB
Soltu.DM.03G014550	"ERF transcription factor"	ethylene-responsive transcription factor 1-like [Solanum tuberosum]	4	AP2/ERF-ERF
Soltu.DM.03G014560	"Ethylene response factor 5"	PREDICTED: ethylene-responsive transcription factor 5-like [Solanum tuberosum]	4	AP2/ERF-ERF
Soltu.DM.03G014570	"Ethylene response factor 5"	PREDICTED: ethylene-responsive transcription factor 5-like [Solanum tuberosum]	4	AP2/ERF-ERF
Soltu.DM.03G014580	"Ethylene response factor 5"	PREDICTED: ethylene-responsive transcription factor 5-like [Solanum tuberosum]	4	AP2/ERF-ERF
Soltu.DM.03G015500	"Pectin methlyesterase inhibitor protein 1"	PREDICTED: 21 kDa protein-like isoform X1 [Solanum tuberosum]	4	-
Soltu.DM.03G016460	"MADS-box transcription factor FBP22"	PREDICTED: MADS-box protein SOC1-like isoform X2 [Solanum tuberosum]	4	-
Soltu.DM.03G016730	"CRT binding factor 2"	PREDICTED: dehydration-responsive element-binding protein 1A-like [Solanum tuberosum]	4	AP2/ERF-ERF
Soltu.DM.03G016740	"AP2 domain CBF protein"	CBF2 [Solanum tuberosum]	4	AP2/ERF-ERF
Soltu.DM.03G016810	"Protein DETOXIFICATION"	PREDICTED: protein DETOXIFICATION 49 [Solanum tuberosum]	4	-
Soltu.DM.03G017660	"4-coumarate-CoA ligase"	PREDICTED: oxalate-CoA ligase-like [Solanum tuberosum]	4	-
Soltu.DM.03G018450	"Miraculin"	PREDICTED: kunitz-type serine protease inhibitor DrTI-like [Solanum tuberosum]	4	-
Soltu.DM.03G018700	"GRAM domain-containing protein"	GEM-like protein 4 [Solanum stenotomum]	4	-
Soltu.DM.03G018830	"Uncharacterized protein"	uncharacterized protein LOC125859344 [Solanum stenotomum]	4	-
Soltu.DM.03G019160	"Glutamate decarboxylase"	PREDICTED: glutamate decarboxylase [Solanum tuberosum]	4	-
Soltu.DM.03G020780	"Glycosyltransferase, CAZy family GT2"	hypothetical protein KY290_019818 [Solanum tuberosum]	4	-
Soltu.DM.03G021620	"Avr9/Cf-9 rapidly elicited protein 65"	PREDICTED: uncharacterized protein LOC102585815 [Solanum tuberosum]	4	-
Soltu.DM.03G021630	"Avr9/Cf-9 rapidly elicited protein 65"	PREDICTED: uncharacterized protein LOC102584833 [Solanum tuberosum]	4	-
Soltu.DM.03G021640	"Avr9/Cf-9 rapidly elicited protein 65"	hypothetical protein KY285_017217 [Solanum tuberosum]	4	-
Soltu.DM.03G022650	"Non-specific serine/threonine protein kinase"	PREDICTED: probable receptor-like protein kinase At5g39030 [Solanum tuberosum]	4	-
Soltu.DM.03G022670	"Membrane receptor 1"	PREDICTED: uncharacterized protein LOC102581761 [Solanum tuberosum]	4	-
Soltu.DM.03G022700	"Uncharacterized protein"	hypothetical protein H5410_017028 [Solanum commersonii]	4	-
Soltu.DM.03G022940	"AP2/ERF domain-containing transcription factor"	PREDICTED: ethylene-responsive transcription factor CRF4 [Solanum tuberosum]	4	AP2/ERF-ERF
Soltu.DM.03G025160	"Uncharacterized protein"	hypothetical protein EJD97_017013 [Solanum chilense]	4	-
Soltu.DM.03G025980	"Ring finger protein"	PREDICTED: E3 ubiquitin-protein ligase ATL6-like [Solanum tuberosum]	4	-
Soltu.DM.03G028670	"Protein ASC1"	PREDICTED: protein ASC1 [Solanum tuberosum]	4	-
Soltu.DM.03G029490	"UDP-glucose 6-dehydrogenase"	hypothetical protein H5410_018308 [Solanum commersonii]	4	-
Soltu.DM.03G030050	"Zinc finger protein"	PREDICTED: probable E3 ubiquitin-protein ligase RNF217 [Solanum tuberosum]	4	-
Soltu.DM.03G030060	"Calcium ion binding protein"	PREDICTED: probable calcium-binding protein CML30 [Solanum tuberosum]	4	-
Soltu.DM.03G031200	"Aquaporin, MIP family, NIP subfamily"	PREDICTED: aquaporin NIP6-1 [Solanum tuberosum]	4	-
Soltu.DM.03G031870	"ATP binding protein"	PREDICTED: mitogen-activated protein kinase kinase kinase NPK1-like [Solanum tuberosum]	4	-
Soltu.DM.03G032690	"Nudix hydrolase 17, mitochondrial"	PREDICTED: nudix hydrolase 18, mitochondrial-like isoform X1 [Solanum tuberosum]	4	-
Soltu.DM.03G033180	"Calcium-binding allergen Ole e 8"	PREDICTED: calcium-binding allergen Ole e 8 [Solanum tuberosum]	4	-
Soltu.DM.03G033680	"Calmodulin-binding protein"	PREDICTED: protein SAR DEFICIENT 1-like [Solanum tuberosum]	4	-
Soltu.DM.03G033800	"MYB"	PREDICTED: myb-related protein 305-like [Solanum tuberosum]	4	MYB
Soltu.DM.03G035250	"Uncharacterized protein"	PREDICTED: protein NRT1/ PTR FAMILY 1.2-like [Solanum tuberosum]	4	-
Soltu.DM.03G035840	"Uncharacterized protein"	PREDICTED: uncharacterized protein in LEU2 3'region-like [Solanum tuberosum]	4	-
Soltu.DM.03G036090	"Putative charged multivesicular body protein 1-like"	ESCRT-related protein CHMP1A [Solanum lycopersicum]	4	-
Soltu.DM.03G036130	"Zinc finger protein"	PREDICTED: dof zinc finger protein DOF3.1-like [Solanum tuberosum]	4	C2C2-Dof
Soltu.DM.03G036420	"Putative ovule protein"	hypothetical protein KY284_018980 [Solanum tuberosum]	4	-
Soltu.DM.03G037190	"AB hydrolase-1 domain-containing protein"	PREDICTED: 2-hydroxy-6-oxononadienedioate/2-hydroxy-6-oxononatrienedioate hydrolase [Solanum tuberosum]	4	-
Soltu.DM.03G037540	"Putative triacylglycerol lipase-like"	PREDICTED: uncharacterized protein LOC102583491 [Solanum tuberosum]	4	-
Soltu.DM.03G037560	"Leucine-rich repeat receptor protein kinase EXS"	PREDICTED: tyrosine-sulfated glycopeptide receptor 1 [Solanum tuberosum]	4	-
Soltu.DM.04G000050	"Matrix metalloprotease 1"	PREDICTED: metalloendoproteinase 3-MMP-like [Solanum tuberosum]	4	-
Soltu.DM.04G000060	"Matrix metalloprotease 1"	metalloendoproteinase 5-MMP-like [Solanum stenotomum]	4	-
Soltu.DM.04G000230	"DNA methyltransferase"	PREDICTED: DNA (cytosine-5)-methyltransferase DRM2-like isoform X1 [Solanum tuberosum]	4	-
Soltu.DM.04G000670	"Drought-induced protein SDi"	hypothetical protein KY290_020252 [Solanum tuberosum]	4	-
Soltu.DM.04G001910	"Uncharacterized protein"	PREDICTED: uncharacterized protein LOC102597307 [Solanum tuberosum]	4	-
Soltu.DM.04G001930	"Alpha-glucosidase"	PREDICTED: alpha-xylosidase 1-like [Solanum tuberosum]	4	-
Soltu.DM.04G002380	"RING-type domain-containing protein"	PREDICTED: E3 ubiquitin-protein ligase RHA2A-like [Solanum tuberosum]	4	-
Soltu.DM.04G002490	"Uncharacterized protein"	PREDICTED: uncharacterized protein LOC102583797 [Solanum tuberosum]	4	-
Soltu.DM.04G007800	"Uncharacterized protein"	hypothetical protein KY284_019697 [Solanum tuberosum]	4	-
Soltu.DM.04G008980	"Universal stress protein family protein"	PREDICTED: universal stress protein YxiE [Solanum tuberosum]	4	-
Soltu.DM.04G012040	"Calcium-binding allergen Ole e"	PREDICTED: probable calcium-binding protein CML36 [Solanum tuberosum]	4	-
Soltu.DM.04G012440	"Microsomal omega-6-desaturase"	PREDICTED: delta(12) oleic acid desaturase FAD2-like [Solanum tuberosum]	4	-
Soltu.DM.04G013500	"Uncharacterized protein"	hypothetical protein H5410_021095 [Solanum commersonii]	4	-
Soltu.DM.04G013790	"Uncharacterized protein"	PREDICTED: uncharacterized protein LOC102587306 [Solanum tuberosum]	4	-
Soltu.DM.04G021430	"Uncharacterized protein"	PREDICTED: uncharacterized protein LOC102588498 isoform X1 [Solanum tuberosum]	4	-
Soltu.DM.04G021800	"Inositol-3-phosphate synthase"	PREDICTED: inositol-3-phosphate synthase [Solanum tuberosum]	4	-
Soltu.DM.04G021930	"L-ascorbate oxidase"	hypothetical protein KY289_020878 [Solanum tuberosum]	4	-
Soltu.DM.04G022150	"L-ascorbate oxidase"	PREDICTED: L-ascorbate oxidase-like [Solanum tuberosum]	4	-
Soltu.DM.04G026330	"RING-type E3 ubiquitin transferase"	PREDICTED: U-box domain-containing protein 28-like [Solanum tuberosum]	4	-
Soltu.DM.04G027140	"Uncharacterized protein"	PREDICTED: uncharacterized protein LOC102586098 [Solanum tuberosum]	4	-
Soltu.DM.04G028880	"Metal ion binding protein"	heavy metal-associated isoprenylated plant protein 24-like [Solanum verrucosum]	4	-
Soltu.DM.04G029170	"Dehydration-responsive element binding protein 3"	PREDICTED: ethylene-responsive transcription factor RAP2-4-like [Solanum tuberosum]	4	AP2/ERF-ERF
Soltu.DM.04G029210	"Trehalose 6-phosphate phosphatase"	PREDICTED: probable trehalose-phosphate phosphatase J [Solanum tuberosum]	4	-
Soltu.DM.04G030010	"Phi-1 protein"	PREDICTED: protein EXORDIUM-like [Solanum tuberosum]	4	-
Soltu.DM.04G030020	"Phi-1 protein"	PREDICTED: protein EXORDIUM-like [Solanum tuberosum]	4	-
Soltu.DM.04G030030	"Phi-1 protein"	PREDICTED: protein EXORDIUM-like [Solanum tuberosum]	4	-
Soltu.DM.04G030040	"Phi-1 protein"	PREDICTED: protein EXORDIUM-like [Solanum tuberosum]	4	-
Soltu.DM.04G030050	"Phi-1 protein"	PREDICTED: protein EXORDIUM-like [Solanum tuberosum]	4	-
Soltu.DM.04G030060	"Phi-1 protein"	PREDICTED: protein EXORDIUM-like [Solanum tuberosum]	4	-
Soltu.DM.04G030070	"Uncharacterized protein"	PREDICTED: protein EXORDIUM-like [Solanum tuberosum]	4	-
Soltu.DM.04G030230	"Uncharacterized protein"	hypothetical protein EJD97_004276 [Solanum chilense]	4	-
Soltu.DM.04G030380	"Clathrin assembly protein"	putative clathrin assembly protein At4g40080 [Solanum stenotomum]	4	-
Soltu.DM.04G030450	"Probable purine permease"	PREDICTED: purine permease 3-like [Solanum tuberosum]	4	-
Soltu.DM.04G032500	"Uncharacterized protein"	PREDICTED: uncharacterized protein LOC107062454 [Solanum tuberosum]	4	-
Soltu.DM.04G032780	"Uncharacterized protein"	PREDICTED: LOW QUALITY PROTEIN: zinc finger protein ZAT10 [Solanum tuberosum]	4	C2H2
Soltu.DM.04G034270	"Transcription factor MYB44-2"	transcription factor MYB44-2 [Solanum tuberosum]	4	MYB
Soltu.DM.04G034380	"Serpin"	PREDICTED: serpin-ZX-like [Solanum tuberosum]	4	-
Soltu.DM.04G037480	"Uncharacterized protein"	uncharacterized protein LOC101254897 [Solanum lycopersicum]	4	-
Soltu.DM.04G037590	"Ubiquitin-protein ligase"	hypothetical protein KY290_022895 [Solanum tuberosum]	4	-
Soltu.DM.04G038220	"mRNA, 952 bp sequence"	PREDICTED: uncharacterized protein LOC102591626 [Solanum tuberosum]	4	-
Soltu.DM.05G002600	"RAV transcription factor"	PREDICTED: AP2/ERF and B3 domain-containing transcription factor RAV1 [Solanum tuberosum]	4	AP2/ERF-RAV
Soltu.DM.05G002750	"Uncharacterized protein"	PREDICTED: uncharacterized protein LOC102589504 [Solanum tuberosum]	4	-
Soltu.DM.05G002810	"Lipase"	PREDICTED: probable carboxylesterase 6 [Solanum tuberosum]	4	-
Soltu.DM.05G002900	"Uncharacterized protein"	PREDICTED: uncharacterized protein LOC102593092 [Solanum tuberosum]	4	-
Soltu.DM.05G002980	"Uncharacterized protein"	PREDICTED: uncharacterized protein LOC102602124 [Solanum tuberosum]	4	-
Soltu.DM.05G003780	"Wall-associated kinase"	PREDICTED: probable serine/threonine-protein kinase At1g18390 isoform X2 [Solanum tuberosum]	4	-
Soltu.DM.05G004810	"Heat shock protein binding protein"	PREDICTED: chaperone protein DnaJ-like [Solanum tuberosum]	4	-
Soltu.DM.05G005150	"R2r3-myb transcription factor"	PREDICTED: myb-like protein Q [Solanum tuberosum]	4	MYB
Soltu.DM.05G006900	"Glycosyltransferase family 92 protein"	PREDICTED: UPF0392 protein RCOM_0530710 [Solanum tuberosum]	4	-
Soltu.DM.05G007110	"Uncharacterized protein"	hypothetical protein H5410_025794 [Solanum commersonii]	4	-
Soltu.DM.05G008150	"RING-type E3 ubiquitin transferase"	hypothetical protein KY284_025522 [Solanum tuberosum]	4	-
Soltu.DM.05G009070	"Uncharacterized protein"	PREDICTED: uncharacterized protein LOC102585406 [Solanum tuberosum]	4	-
Soltu.DM.05G009590	"SRF-type transcription factor family protein"	PREDICTED: uncharacterized protein LOC107062625 [Solanum tuberosum]	4	MADS-M-type
Soltu.DM.05G009650	"Mads box protein"	PREDICTED: uncharacterized protein LOC102590916 [Solanum tuberosum]	4	MADS-M-type
Soltu.DM.05G014640	"Avr9/Cf-9 induced kinase 1"	PREDICTED: putative receptor-like protein kinase At1g72540 [Solanum tuberosum]	4	-
Soltu.DM.05G016500	"Basic 7S globulin 2 small subunit"	PREDICTED: aspartic proteinase nepenthesin-2-like [Solanum tuberosum]	4	-
Soltu.DM.05G020940	"Peptidase A1 domain-containing protein"	PREDICTED: aspartic proteinase PCS1-like [Solanum tuberosum]	4	-
Soltu.DM.05G021160	"Putative mitochondrial uncoupling protein 5-like"	PREDICTED: mitochondrial uncoupling protein 5-like [Solanum tuberosum]	4	-
Soltu.DM.05G021270	"Avr9/Cf-9 rapidly elicited protein 75"	PREDICTED: uncharacterized protein LOC102592896 [Solanum tuberosum]	4	-
Soltu.DM.05G022070	"Ethylene responsive element binding protein C2"	PREDICTED: ethylene-responsive transcription factor 5-like [Solanum tuberosum]	4	AP2/ERF-ERF
Soltu.DM.05G022550	"Protein-serine/threonine phosphatase"	PREDICTED: putative protein phosphatase 2C 53 [Solanum tuberosum]	4	-
Soltu.DM.05G022590	"C3H1-type domain-containing protein"	PREDICTED: zinc finger CCCH domain-containing protein 29-like [Solanum tuberosum]	4	C3H
Soltu.DM.05G023280	"Protein-serine/threonine phosphatase"	PREDICTED: probable protein phosphatase 2C 49 [Solanum tuberosum]	4	-
Soltu.DM.05G024640	"Metal ion binding protein"	PREDICTED: uncharacterized protein LOC107058651 [Solanum tuberosum]	4	-
Soltu.DM.05G027180	"White-brown-complex ABC transporter family"	PREDICTED: ABC transporter G family member 5 [Solanum tuberosum]	4	-
Soltu.DM.06G000530	"Universal stress protein family protein"	PREDICTED: universal stress protein A-like protein [Solanum tuberosum]	4	-
Soltu.DM.06G002570	"Uncharacterized protein"	PREDICTED: uncharacterized protein LOC102584365 [Solanum tuberosum]	4	-
Soltu.DM.06G002960	"PPR1 protein"	PREDICTED: LOW QUALITY PROTEIN: pentatricopeptide repeat-containing protein At1g64100-like [Solanum tuberosum]	4	-
Soltu.DM.06G003060	"Protein-serine/threonine phosphatase"	PREDICTED: putative protein phosphatase 2C 53 [Solanum tuberosum]	4	-
Soltu.DM.06G003660	"Copper transport protein"	PREDICTED: copper transporter 6-like [Solanum tuberosum]	4	-
Soltu.DM.06G003960	"RING-type E3 ubiquitin transferase"	PREDICTED: E3 ubiquitin-protein ligase RING1 [Solanum tuberosum]	4	-
Soltu.DM.06G005160	"Mitogen-activated protein kinase"	hypothetical protein KY289_026537 [Solanum tuberosum]	4	-
Soltu.DM.06G005710	"MLO-like protein"	MLO-like protein 3 isoform X2 [Solanum stenotomum]	4	-
Soltu.DM.06G010410	"Prephenate dehydrogenase"	PREDICTED: arogenate dehydrogenase 1, chloroplastic-like [Solanum tuberosum]	4	-
Soltu.DM.06G010820	"Uncharacterized protein"	PREDICTED: WEB family protein At2g38370 [Solanum tuberosum]	4	-
Soltu.DM.06G011440	"RING-H2 finger protein ATL3C"	hypothetical protein KY285_026806 [Solanum tuberosum]	4	-
Soltu.DM.06G011450	"Sorghum bicolor protein targeted either to mitochondria or chloroplast proteins T50848"	PREDICTED: uncharacterized protein LOC102581236 [Solanum tuberosum]	4	-
Soltu.DM.06G012620	"21kD protein"	PREDICTED: 21 kDa protein-like [Solanum tuberosum]	4	-
Soltu.DM.06G012920	"AP2/ERF domain-containing transcription factor"	PREDICTED: ethylene-responsive transcription factor ERF025-like [Solanum tuberosum]	4	AP2/ERF-ERF
Soltu.DM.06G013480	"Uncharacterized protein"	PREDICTED: uncharacterized protein LOC102580906 [Solanum tuberosum]	4	-
Soltu.DM.06G013640	"Ethylene-responsive transcription factor"	PREDICTED: ethylene-responsive transcription factor CRF4-like [Solanum tuberosum]	4	AP2/ERF-ERF
Soltu.DM.06G017010	"Amino acid transporter"	PREDICTED: amino acid permease 3 [Solanum tuberosum]	4	-
Soltu.DM.06G017680	"Uncharacterized protein"	PREDICTED: uncharacterized protein At4g22758-like [Solanum tuberosum]	4	-
Soltu.DM.06G017820	"Receptor protein kinase"	PREDICTED: non-functional pseudokinase ZED1-like [Solanum tuberosum]	4	-
Soltu.DM.06G017840	"Serine-threonine protein kinase, plant-type"	hypothetical protein KY290_028294 [Solanum tuberosum]	4	-
Soltu.DM.06G017850	"Serine-threonine protein kinase, plant-type"	PREDICTED: non-functional pseudokinase ZED1-like [Solanum tuberosum]	4	-
Soltu.DM.06G017930	"Serine-threonine protein kinase, plant-type"	PREDICTED: non-functional pseudokinase ZED1-like [Solanum tuberosum]	4	-
Soltu.DM.06G018060	"Protein kinase domain-containing protein"	serine/threonine-protein kinase ZRK3-like [Solanum verrucosum]	4	-
Soltu.DM.06G018070	"Receptor protein kinase"	serine/threonine-protein kinase ZRK1-like [Solanum verrucosum]	4	-
Soltu.DM.06G018170	"Lipase_3 domain-containing protein"	PREDICTED: phospholipase A1-Ibeta2, chloroplastic-like [Solanum tuberosum]	4	-
Soltu.DM.06G018670	"RING-type E3 ubiquitin transferase"	PREDICTED: RING-H2 finger protein ATL51-like [Solanum tuberosum]	4	-
Soltu.DM.06G018840	"Double WRKY type transfactor"	hypothetical protein KY290_030131 [Solanum tuberosum]	4	WRKY
Soltu.DM.06G018940	"Cytochrome P450"	PREDICTED: geraniol 8-hydroxylase-like [Solanum tuberosum]	4	-
Soltu.DM.06G019370	"Putative ovule protein"	PREDICTED: uncharacterized protein LOC102585283 [Solanum tuberosum]	4	-
Soltu.DM.06G019560	"Flotillin-like"	PREDICTED: flotillin-like protein 4 [Solanum tuberosum]	4	-
Soltu.DM.06G022340	"Auxin-regulated dual specificity cytosolic kinase"	PREDICTED: putative receptor-like protein kinase At1g72540 [Solanum tuberosum]	4	-
Soltu.DM.06G023180	"Acyltransferase"	PREDICTED: long-chain-alcohol O-fatty-acyltransferase-like [Solanum tuberosum]	4	-
Soltu.DM.06G024010	"Uncharacterized protein"	PREDICTED: uncharacterized protein LOC102603646 [Solanum tuberosum]	4	-
Soltu.DM.06G024270	"WRKY transcription factor 1"	PREDICTED: probable WRKY transcription factor 40 [Solanum tuberosum]	4	WRKY
Soltu.DM.06G026210	"Nitrate transporter"	PREDICTED: protein NRT1/ PTR FAMILY 2.10-like [Solanum tuberosum]	4	-
Soltu.DM.06G026940	"Receptor kinase"	PREDICTED: leucine-rich repeat receptor-like serine/threonine/tyrosine-protein kinase SOBIR1 [Solanum tuberosum]	4	-
Soltu.DM.06G027450	"Kunitz trypsin inhibitor"	PREDICTED: miraculin-like [Solanum tuberosum]	4	-
Soltu.DM.06G027500	"RING-type E3 ubiquitin transferase"	hypothetical protein KY290_028984 [Solanum tuberosum]	4	-
Soltu.DM.06G027810	"DC1 domain containing protein"	PREDICTED: uncharacterized protein LOC102591548 [Solanum tuberosum]	4	-
Soltu.DM.06G028600	"Putative calmodulin-like protein 3"	unnamed protein product [Linum tenue]	4	-
Soltu.DM.06G029250	"Uncharacterized protein"	PREDICTED: uncharacterized protein LOC107063350 [Solanum tuberosum]	4	-
Soltu.DM.06G029420	"Poly(A)-specific ribonuclease"	PREDICTED: probable CCR4-associated factor 1 homolog 9 [Solanum tuberosum]	4	-
Soltu.DM.06G029960	"Arogenate dehydratase"	PREDICTED: arogenate dehydratase/prephenate dehydratase 6, chloroplastic-like [Solanum tuberosum]	4	-
Soltu.DM.06G029990	"Uncharacterized protein"	PREDICTED: uncharacterized protein At4g22758-like [Solanum tuberosum]	4	-
Soltu.DM.06G030750	"DOF domain class transcription factor"	hypothetical protein KY285_029416 [Solanum tuberosum]	4	C2C2-Dof
Soltu.DM.06G031000	"Receptor serine-threonine protein kinase"	PREDICTED: serine/threonine-protein kinase CDL1 [Solanum tuberosum]	4	-
Soltu.DM.06G031080	"Exocyst subunit Exo70 family protein"	PREDICTED: exocyst complex component EXO70A1-like [Solanum tuberosum]	4	-
Soltu.DM.06G031130	"Uncharacterized protein"	PREDICTED: transcription factor MYB48-like [Solanum tuberosum]	4	MYB-related
Soltu.DM.06G031140	"Auxin-regulated protein"	PREDICTED: protein UPSTREAM OF FLC-like [Solanum tuberosum]	4	-
Soltu.DM.06G031200	"ZPT2-12"	PREDICTED: zinc finger protein ZAT11-like [Solanum tuberosum]	4	C2H2
Soltu.DM.06G031410	"Heat shock cognate 70 kDa protein 1"	PREDICTED: heat shock cognate 70 kDa protein 1 [Solanum tuberosum]	4	-
Soltu.DM.06G031450	"Uncharacterized protein"	hypothetical protein KY289_028488 [Solanum tuberosum]	4	-
Soltu.DM.06G031610	"Ripening protein"	PREDICTED: uncharacterized protein C24B11.05-like isoform X1 [Solanum tuberosum]	4	-
Soltu.DM.06G032370	"Protein-serine/threonine phosphatase"	hypothetical protein KY289_028561 [Solanum tuberosum]	4	-
Soltu.DM.06G032750	"Non-specific serine/threonine protein kinase"	PREDICTED: CBL-interacting serine/threonine-protein kinase 11 [Solanum tuberosum]	4	-
Soltu.DM.06G033030	"Calcium uniporter protein"	hypothetical protein KY289_028617 [Solanum tuberosum]	4	-
Soltu.DM.06G034480	"Auxin-responsive protein"	PREDICTED: auxin-induced protein 22D-like [Solanum tuberosum]	4	AUX/IAA
Soltu.DM.07G001820	"Putative hypersensitive response assisting protein-like"	ribonuclease S-2-like [Solanum verrucosum]	4	-
Soltu.DM.07G001980	"SCP domain-containing protein"	PREDICTED: pathogenesis-related protein PR-1-like [Solanum tuberosum]	4	-
Soltu.DM.07G002540	"Stress induced protein"	PREDICTED: uncharacterized protein LOC102591718 [Solanum tuberosum]	4	-
Soltu.DM.07G002570	"Zinc finger family protein"	PREDICTED: uncharacterized protein LOC102590705 [Solanum tuberosum]	4	-
Soltu.DM.07G003370	"Calmodulin"	PREDICTED: calmodulin-like protein 3 [Solanum tuberosum]	4	-
Soltu.DM.07G003530	"Dicyanin"	hypothetical protein KY289_030007 [Solanum tuberosum]	4	-
Soltu.DM.07G003550	"Dicyanin"	PREDICTED: blue copper protein-like [Solanum tuberosum]	4	-
Soltu.DM.07G005390	"Antifungal protein"	hypothetical protein KY284_029926 [Solanum tuberosum]	4	-
Soltu.DM.07G005400	"Antifungal protein"	Chitinase 12 [Capsicum baccatum]	4	-
Soltu.DM.07G011900	"Calmodulin-binding protein"	IQ domain-containing protein IQM1-like [Solanum pennellii]	4	-
Soltu.DM.07G012070	"Salt responsive protein 2"	PREDICTED: uncharacterized protein LOC102590956 [Solanum tuberosum]	4	-
Soltu.DM.07G013460	"Terpene cyclase/mutase family member"	PREDICTED: lupeol synthase isoform X1 [Solanum tuberosum]	4	-
Soltu.DM.07G014030	"Zinc transporter 5"	hypothetical protein KY284_030598 [Solanum tuberosum]	4	-
Soltu.DM.07G014050	"VQ motif-containing protein"	PREDICTED: VQ motif-containing protein 22-like [Solanum tuberosum]	4	-
Soltu.DM.07G014900	"Basic 7S globulin 2 small subunit"	PREDICTED: aspartic proteinase nepenthesin-2-like [Solanum tuberosum]	4	-
Soltu.DM.07G016950	"Hsr201 protein"	hypothetical protein KY284_030814 [Solanum tuberosum]	4	-
Soltu.DM.07G018520	"Ccd1"	PREDICTED: calcium-binding protein PBP1-like [Solanum tuberosum]	4	-
Soltu.DM.07G018790	"MYB domain class transcription factor"	PREDICTED: myb-related protein 308-like [Solanum tuberosum]	4	MYB
Soltu.DM.07G020090	"Ethylene-responsive transcription factor 4"	PREDICTED: ethylene-responsive transcription factor 4-like [Solanum tuberosum]	4	AP2/ERF-ERF
Soltu.DM.07G021300	"Receptor-like serine/threonine-protein kinase"	PREDICTED: G-type lectin S-receptor-like serine/threonine-protein kinase SD2-5 [Solanum tuberosum]	4	-
Soltu.DM.07G021690	"Heat shock factor protein"	PREDICTED: heat stress transcription factor A-4c-like [Solanum tuberosum]	4	HSF
Soltu.DM.07G022210	"Uncharacterized protein"	PREDICTED: uncharacterized protein LOC102605080 [Solanum tuberosum]	4	-
Soltu.DM.07G022220	"Uncharacterized protein"	PREDICTED: uncharacterized protein LOC102604739 [Solanum tuberosum]	4	-
Soltu.DM.07G022400	"Xyloglucan endotransglucosylase/hydrolase"	PREDICTED: xyloglucan endotransglucosylase/hydrolase protein 15-like [Solanum tuberosum]	4	-
Soltu.DM.07G022420	"PsPK3 protein"	PREDICTED: serine/threonine-protein kinase WAG1-like [Solanum tuberosum]	4	-
Soltu.DM.07G025000	"Uncharacterized protein"	hypothetical protein KY290_032301 [Solanum tuberosum]	4	-
Soltu.DM.07G025300	"GRAS2"	PREDICTED: scarecrow-like protein 21 [Solanum tuberosum]	4	GRAS
Soltu.DM.07G026500	"Mitogen-activated protein kinase kinase kinase"	PREDICTED: mitogen-activated protein kinase kinase kinase 2-like [Solanum tuberosum]	4	-
Soltu.DM.07G027820	"Chaperone protein DNAj"	PREDICTED: chaperone protein dnaJ 11, chloroplastic-like [Solanum tuberosum]	4	-
Soltu.DM.08G000060	"DREB1"	PREDICTED: dehydration-responsive element-binding protein 1F-like [Solanum tuberosum]	4	AP2/ERF-ERF
Soltu.DM.08G000070	"DREB1"	PREDICTED: dehydration-responsive element-binding protein 1E-like [Solanum tuberosum]	4	AP2/ERF-ERF
Soltu.DM.08G000080	"AP2/ERF domain-containing protein"	PREDICTED: dehydration-responsive element-binding protein 1E-like [Solanum tuberosum]	4	AP2/ERF-ERF
Soltu.DM.08G004020	"Uncharacterized protein"	hypothetical protein KY289_032654 [Solanum tuberosum]	4	-
Soltu.DM.08G004140	"MYC transcription factor"	PREDICTED: transcription factor MYC4-like [Solanum tuberosum]	4	bHLH
Soltu.DM.08G004440	"Potassium channel tetramerization domain-containing protein"	PREDICTED: BTB/POZ domain-containing protein At5g41330-like [Solanum tuberosum]	4	-
Soltu.DM.08G004500	"ACC synthase"	1-aminocyclopropane-1-carboxylate synthase [Solanum tuberosum]	4	-
Soltu.DM.08G004690	"WRKY transcription factor-30"	PREDICTED: probable WRKY transcription factor 53 [Solanum tuberosum]	4	WRKY
Soltu.DM.08G005620	"Uncharacterized protein"	hypothetical protein KY289_032772 [Solanum tuberosum]	4	-
Soltu.DM.08G006560	"Avr9/Cf-9 rapidly elicited protein 180"	hypothetical protein H5410_040355 [Solanum commersonii]	4	-
Soltu.DM.08G008230	"Uncharacterized protein"	PREDICTED: uncharacterized protein LOC102585370 [Solanum tuberosum]	4	-
Soltu.DM.08G008540	"Triacylglycerol lipase"	PREDICTED: phospholipase A1-Igamma1, chloroplastic [Solanum tuberosum]	4	-
Soltu.DM.08G012870	"DDE Tnp4 domain-containing protein"	PREDICTED: uncharacterized protein LOC102599607 [Solanum tuberosum]	4	-
Soltu.DM.08G013100	"Putative calmodulin-binding family protein-like"	PREDICTED: IQ domain-containing protein IQM1-like [Solanum tuberosum]	4	-
Soltu.DM.08G015900	"mRNA, 1346 bp sequence"	PREDICTED: probable WRKY transcription factor 40 [Solanum tuberosum]	4	WRKY
Soltu.DM.08G017870	"Uncharacterized protein"	PREDICTED: histidine decarboxylase-like [Solanum tuberosum]	4	-
Soltu.DM.08G017880	"Uncharacterized protein"	PREDICTED: histidine decarboxylase-like [Solanum tuberosum]	4	-
Soltu.DM.08G017890	"Aromatic amino acid decarboxylase 1A"	PREDICTED: histidine decarboxylase-like [Solanum tuberosum]	4	-
Soltu.DM.08G017900	"Aromatic amino acid decarboxylase 1A"	PREDICTED: histidine decarboxylase-like [Solanum tuberosum]	4	-
Soltu.DM.08G017910	"Aromatic amino acid decarboxylase 1B"	PREDICTED: histidine decarboxylase-like [Solanum tuberosum]	4	-
Soltu.DM.08G017930	"Aromatic amino acid decarboxylase 1B"	PREDICTED: histidine decarboxylase-like isoform X2 [Solanum tuberosum]	4	-
Soltu.DM.08G017950	"Aromatic amino acid decarboxylase 1B"	hypothetical protein KY284_033290 [Solanum tuberosum]	4	-
Soltu.DM.08G017960	"Aromatic amino acid decarboxylase 1A"	PREDICTED: histidine decarboxylase-like [Solanum tuberosum]	4	-
Soltu.DM.08G018030	"Tyramine hydroxycinnamoyl transferase"	PREDICTED: tyramine N-feruloyltransferase 4/11-like [Solanum tuberosum]	4	GNAT
Soltu.DM.08G019150	"Catechol oxidase"	hypothetical protein KY289_033665 [Solanum tuberosum]	4	-
Soltu.DM.08G020440	"Ubiquinol oxidase"	PREDICTED: ubiquinol oxidase 2, mitochondrial-like [Solanum tuberosum]	4	-
Soltu.DM.08G021750	"Micronuclear linker histone polyprotein"	PREDICTED: uncharacterized protein At1g51745-like [Solanum tuberosum]	4	-
Soltu.DM.08G022700	"Uncharacterized protein"	PREDICTED: uncharacterized protein LOC102598964 [Solanum tuberosum]	4	-
Soltu.DM.08G023030	"Inositol-1,4,5-triphosphate-5-phosphatase"	PREDICTED: type I inositol polyphosphate 5-phosphatase 2-like [Solanum tuberosum]	4	-
Soltu.DM.08G024050	"Lipase_3 domain-containing protein"	PREDICTED: phospholipase A1-Ibeta2, chloroplastic-like [Solanum tuberosum]	4	-
Soltu.DM.08G024170	"Putative ethylene-responsive transcription factor 5-like"	PREDICTED: ethylene-responsive transcription factor 5-like [Solanum tuberosum]	4	AP2/ERF-ERF
Soltu.DM.08G024750	"GEM 5"	PREDICTED: GEM-like protein 5 [Solanum tuberosum]	4	-
Soltu.DM.08G025430	"Auxin-induced protein X10A"	PREDICTED: auxin-responsive protein SAUR36 [Solanum tuberosum]	4	-
Soltu.DM.08G025450	"Uncharacterized protein"	hypothetical protein KY289_034099 [Solanum tuberosum]	4	-
Soltu.DM.08G026090	"Pentatricopeptide repeat-containing protein"	PREDICTED: uncharacterized protein At4g22758-like isoform X1 [Solanum tuberosum]	4	-
Soltu.DM.08G026220	"Stress-associated protein 6"	PREDICTED: zinc finger A20 and AN1 domain-containing stress-associated protein 1 [Solanum tuberosum]	4	-
Soltu.DM.08G027290	"Osmotin"	osmotin-like protein OSML15 [Solanum verrucosum]	4	-
Soltu.DM.08G027430	"GTP binding protein"	PREDICTED: protein LURP-one-related 4-like [Solanum tuberosum]	4	-
Soltu.DM.08G027970	"Potassium channel tetramerization domain-containing protein"	PREDICTED: BTB/POZ domain-containing protein At5g41330 [Solanum tuberosum]	4	-
Soltu.DM.08G028300	"1-amino-cyclopropane-1-carboxylate synthase"	PREDICTED: 1-aminocyclopropane-1-carboxylate synthase-like [Solanum tuberosum]	4	-
Soltu.DM.08G028450	"Uncharacterized protein"	hypothetical protein EJD97_012164 [Solanum chilense]	4	-
Soltu.DM.08G028830	"Avr9/Cf-9 rapidly elicited protein 194"	PREDICTED: uncharacterized protein LOC102594077 [Solanum tuberosum]	4	-
Soltu.DM.08G028850	"WRKY transcription factor-30"	PREDICTED: probable WRKY transcription factor 53 [Solanum tuberosum]	4	WRKY
Soltu.DM.08G029970	"Uncharacterized protein"	PREDICTED: uncharacterized protein LOC102591423 [Solanum tuberosum]	4	-
Soltu.DM.08G030040	"Homeobox domain-containing protein"	PREDICTED: homeobox-leucine zipper protein ATHB-7-like [Solanum tuberosum]	4	HB-HD-ZIP
Soltu.DM.08G030280	"Inorganic diphosphatase"	soluble inorganic pyrophosphatase PPA1-like isoform X2 [Solanum lycopersicum]	4	-
Soltu.DM.09G000330	"Tellurite resistance protein tehA"	hypothetical protein KY285_034893 [Solanum tuberosum]	4	-
Soltu.DM.09G001010	"O-fucosyltransferase family protein"	PREDICTED: uncharacterized protein At1g04910 isoform X1 [Solanum tuberosum]	4	-
Soltu.DM.09G001020	"O-fucosyltransferase family protein"	hypothetical protein KY284_037458 [Solanum tuberosum]	4	-
Soltu.DM.09G001580	"Receptor-like serine/threonine-protein kinase"	PREDICTED: LOW QUALITY PROTEIN: putative receptor protein kinase ZmPK1 [Solanum tuberosum]	4	-
Soltu.DM.09G001640	"Uncharacterized protein"	PREDICTED: uncharacterized protein LOC102605139 [Solanum tuberosum]	4	-
Soltu.DM.09G002000	"Uncharacterized protein"	hypothetical protein KY285_035009 [Solanum tuberosum]	4	-
Soltu.DM.09G005900	"ATP binding protein"	PREDICTED: putative serine/threonine-protein kinase isoform X2 [Solanum tuberosum]	4	-
Soltu.DM.09G006840	"Avr9/Cf-9 rapidly elicited protein 76"	protein NDR1-like [Solanum tuberosum]	4	-
Soltu.DM.09G007060	"Pathogenesis related protein isoform b2"	hypothetical protein KY285_035332 [Solanum tuberosum]	4	-
Soltu.DM.09G007290	"Exocyst subunit Exo70 family protein"	PREDICTED: exocyst complex component EXO70A1-like [Solanum tuberosum]	4	-
Soltu.DM.09G007300	"Exocyst subunit Exo70 family protein"	hypothetical protein KY284_035458 [Solanum tuberosum]	4	-
Soltu.DM.09G009490	"WRKY-type transcription factor"	PREDICTED: probable WRKY transcription factor 26 [Solanum tuberosum]	4	WRKY
Soltu.DM.09G010290	"Non-specific serine/threonine protein kinase"	PREDICTED: CBL-interacting serine/threonine-protein kinase 14-like [Solanum tuberosum]	4	-
Soltu.DM.09G016880	"Uncharacterized protein"	PREDICTED: uncharacterized protein LOC107063386 [Solanum tuberosum]	4	-
Soltu.DM.09G020350	"DNA binding protein"	hypothetical protein KY289_036745 [Solanum tuberosum]	4	HSF
Soltu.DM.09G022100	"Receptor protein kinase"	PREDICTED: probable LRR receptor-like serine/threonine-protein kinase At4g08850 [Solanum tuberosum]	4	-
Soltu.DM.09G023650	"Pectinesterase"	PREDICTED: probable pectinesterase/pectinesterase inhibitor 41 [Solanum tuberosum]	4	-
Soltu.DM.09G023710	"TPR Domain containing protein"	hypothetical protein KY290_037480 [Solanum tuberosum]	4	-
Soltu.DM.09G024590	"N-acetyltransferase"	PREDICTED: uncharacterized N-acetyltransferase p20-like [Solanum tuberosum]	4	GNAT
Soltu.DM.09G024610	"N-acetyltransferase"	PREDICTED: uncharacterized N-acetyltransferase p20-like [Solanum tuberosum]	4	GNAT
Soltu.DM.09G025260	"Calcium-transporting ATPase"	hypothetical protein KY284_036954 [Solanum tuberosum]	4	-
Soltu.DM.09G025590	"Acylaminoacyl-peptidase"	hypothetical protein KY284_036983 [Solanum tuberosum]	4	-
Soltu.DM.09G026020	"Fe2OG dioxygenase domain-containing protein"	PREDICTED: LOW QUALITY PROTEIN: 1-aminocyclopropane-1-carboxylate oxidase homolog, partial [Solanum tuberosum]	4	-
Soltu.DM.09G026730	"Putative myb-related protein Myb4-like"	PREDICTED: myb-related protein Myb4-like [Solanum tuberosum]	4	MYB
Soltu.DM.09G029410	"Putative TMV resistance protein N-like"	disease resistance protein RUN1-like [Solanum verrucosum]	4	-
Soltu.DM.09G029420	"Tir-nbs-lrr resistance protein"	PREDICTED: TMV resistance protein N-like [Solanum tuberosum]	4	-
Soltu.DM.09G030320	"Peptidylprolyl isomerase"	PREDICTED: peptidyl-prolyl cis-trans isomerase FKBP62-like [Solanum tuberosum]	4	-
Soltu.DM.10G000400	"Homeobox-leucine zipper protein MERISTEM L1"	PREDICTED: homeobox-leucine zipper protein MERISTEM L1 [Solanum tuberosum]	4	HB-HD-ZIP
Soltu.DM.10G000560	"F-box family protein"	PREDICTED: F-box protein SKIP27-like [Solanum tuberosum]	4	-
Soltu.DM.10G001250	"Ethylene-responsive transcription factor 3"	ethylene-responsive transcription factor 3-like [Solanum verrucosum]	4	AP2/ERF-ERF
Soltu.DM.10G002050	"EF-hand domain-containing protein"	calcium-binding protein KRP1-like isoform X1 [Solanum pennellii]	4	-
Soltu.DM.10G002060	"Putative calcium-binding protein PBP1-like"	calcium-binding protein PBP1 [Solanum lycopersicum]	4	-
Soltu.DM.10G002810	"BCS1 protein"	PREDICTED: AAA-ATPase At3g50940-like [Solanum tuberosum]	4	-
Soltu.DM.10G004220	"RING-type E3 ubiquitin transferase"	PREDICTED: E3 ubiquitin-protein ligase RMA1H1-like [Solanum tuberosum]	4	-
Soltu.DM.10G005000	"Ethylene response factor 3"	hypothetical protein KY290_004843 [Solanum tuberosum]	4	AP2/ERF-ERF
Soltu.DM.10G005090	"Organ-specific protein P4"	hypothetical protein KY290_006508 [Solanum tuberosum]	4	-
Soltu.DM.10G005130	"Organ-specific protein P4"	hypothetical protein KY290_004852 [Solanum tuberosum]	4	-
Soltu.DM.10G005890	"WRKY domain-containing protein"	PREDICTED: WRKY transcription factor 22-like [Solanum tuberosum]	4	WRKY
Soltu.DM.10G006240	"Uncharacterized protein"	hypothetical protein KY284_005068 [Solanum tuberosum]	4	-
Soltu.DM.10G006290	"Receptor-kinase"	hypothetical protein KY284_006864 [Solanum tuberosum]	4	-
Soltu.DM.10G006750	"Uncharacterized protein"	PREDICTED: premnaspirodiene oxygenase-like [Solanum tuberosum]	4	-
Soltu.DM.10G008860	"Endo-1,3-1,4-beta-d-glucanase"	PREDICTED: endo-1,3;1,4-beta-D-glucanase-like isoform X4 [Solanum tuberosum]	4	-
Soltu.DM.10G010450	"O-fucosyltransferase family protein"	PREDICTED: uncharacterized protein At1g04910-like [Solanum tuberosum]	4	-
Soltu.DM.10G013450	"Protein-serine/threonine phosphatase"	PREDICTED: probable protein phosphatase 2C 63 [Solanum tuberosum]	4	-
Soltu.DM.10G015440	"AP2/ERF domain-containing protein"	hypothetical protein KY284_005437 [Solanum tuberosum]	4	AP2/ERF-ERF
Soltu.DM.10G015450	"Putative ethylene-responsive transcription factor-like"	hypothetical protein KY284_005438 [Solanum tuberosum]	4	AP2/ERF-ERF
Soltu.DM.10G015470	"CYP72A54"	PREDICTED: cytochrome P450 CYP72A219-like [Solanum tuberosum]	4	-
Soltu.DM.10G015480	"Ternary complex factor MIP1"	PREDICTED: uncharacterized protein LOC102594567 [Solanum tuberosum]	4	-
Soltu.DM.10G017860	"NAC domain protein"	PREDICTED: NAC transcription factor 29 [Solanum tuberosum]	4	NAC
Soltu.DM.10G018290	"Calcium-binding protein CAST"	PREDICTED: calcium-binding protein CAST [Solanum tuberosum]	4	-
Soltu.DM.10G018840	"Non-specific lipid-transfer protein"	PREDICTED: non-specific lipid-transfer protein 1 [Solanum tuberosum]	4	-
Soltu.DM.10G020690	"DELLA protein GAI"	hypothetical protein H5410_053131 [Solanum commersonii]	4	-
Soltu.DM.10G020700	"DELLA protein GAI"	PREDICTED: DELLA protein GAI-like isoform X1 [Solanum tuberosum]	4	GRAS
Soltu.DM.10G020790	"Putative axoneme-associated protein-like"	PREDICTED: uncharacterized protein LOC102589648 isoform X1 [Solanum tuberosum]	4	-
Soltu.DM.10G020800	"Putative axoneme-associated protein-like"	PREDICTED: uncharacterized protein LOC102589648 isoform X2 [Solanum tuberosum]	4	-
Soltu.DM.10G020810	"Putative axoneme-associated protein-like"	PREDICTED: uncharacterized protein LOC102590189 [Solanum tuberosum]	4	-
Soltu.DM.10G022020	"ATELC"	PREDICTED: protein ELC-like [Solanum tuberosum]	4	-
Soltu.DM.10G022380	"Uncharacterized protein"	PREDICTED: protein LURP-one-related 10-like [Solanum tuberosum]	4	-
Soltu.DM.10G022900	"NtEIG-E80 protein"	PREDICTED: uncharacterized protein LOC102585649 [Solanum tuberosum]	4	-
Soltu.DM.10G023160	"Avr9/Cf-9 rapidly elicited protein 137"	PREDICTED: uncharacterized protein LOC102589929 [Solanum tuberosum]	4	-
Soltu.DM.10G023180	"Ribulose bisphosphate carboxylase/oxygenase activase 1, chloroplastic"	PREDICTED: ribulose bisphosphate carboxylase/oxygenase activase 1, chloroplastic-like isoform X2 [Solanum tuberosum]	4	-
Soltu.DM.10G023210	"Kinase"	PREDICTED: L-type lectin-domain containing receptor kinase S.4-like [Solanum tuberosum]	4	-
Soltu.DM.10G026330	"VQ"	PREDICTED: calmodulin-binding protein 25-like [Solanum tuberosum]	4	-
Soltu.DM.10G026590	"Cytochrome P450"	PREDICTED: alkane hydroxylase MAH1-like [Solanum tuberosum]	4	-
Soltu.DM.10G027040	"Uncharacterized protein"	hypothetical protein KY284_006277 [Solanum tuberosum]	4	-
Soltu.DM.10G027330	"Glycosyltransferase"	PREDICTED: EGF domain-specific O-linked N-acetylglucosamine transferase-like [Solanum tuberosum]	4	-
Soltu.DM.10G027990	"Calcium-binding allergen Ole e"	PREDICTED: probable calcium-binding protein CML36 [Solanum tuberosum]	4	-
Soltu.DM.10G028300	"Nuclear transcription factor Y subunit"	PREDICTED: nuclear transcription factor Y subunit A-7-like [Solanum tuberosum]	4	NF-YA
Soltu.DM.10G029420	"Cc-nbs-lrr resistance protein"	hypothetical protein KY284_006732 [Solanum tuberosum]	4	-
Soltu.DM.10G030170	"VQ"	PREDICTED: calmodulin-binding protein 25 [Solanum tuberosum]	4	-
Soltu.DM.11G000400	"GRAS1"	PREDICTED: scarecrow-like protein 13 [Solanum tuberosum]	4	GRAS
Soltu.DM.11G000820	"Caffeic acid O-methyltransferase II"	PREDICTED: caffeic acid 3-O-methyltransferase-like [Solanum tuberosum]	4	-
Soltu.DM.11G002950	"Uncharacterized protein"	hypothetical protein [Datura stramonium]	4	-
Soltu.DM.11G003140	"Mitochondrial dicarboxylate carrier protein"	PREDICTED: mitochondrial uncoupling protein 5-like [Solanum tuberosum]	4	-
Soltu.DM.11G003400	"Putative ovule protein"	PREDICTED: uncharacterized protein LOC102586963 [Solanum tuberosum]	4	-
Soltu.DM.11G004090	"Uncharacterized protein"	hypothetical protein H5410_054846 [Solanum commersonii]	4	-
Soltu.DM.11G008280	"Protein MKS1"	protein MKS1 [Solanum pennellii]	4	-
Soltu.DM.11G008380	"Receptor-like serine/threonine-protein kinase"	hypothetical protein KY289_009497 [Solanum tuberosum]	4	-
Soltu.DM.11G008450	"Receptor-like serine/threonine-protein kinase"	PREDICTED: G-type lectin S-receptor-like serine/threonine-protein kinase RLK1 [Solanum tuberosum]	4	-
Soltu.DM.11G008490	"Receptor-like serine/threonine-protein kinase"	PREDICTED: G-type lectin S-receptor-like serine/threonine-protein kinase RLK1, partial [Solanum tuberosum]	4	-
Soltu.DM.11G008510	"Receptor-like serine/threonine-protein kinase"	hypothetical protein KY284_007413 [Solanum tuberosum]	4	-
Soltu.DM.11G009080	"RING-type E3 ubiquitin transferase"	PREDICTED: RING-H2 finger protein ATL78-like [Solanum tuberosum]	4	-
Soltu.DM.11G010260	"BRASSINOSTEROID INSENSITIVE 1-associated receptor kinase 1"	PREDICTED: probable inactive receptor kinase At1g27190 [Solanum tuberosum]	4	-
Soltu.DM.11G010290	"F-box family protein"	PREDICTED: F-box/kelch-repeat protein At3g06240-like [Solanum tuberosum]	4	-
Soltu.DM.11G010300	"F-box family protein"	hypothetical protein KY289_007798 [Solanum tuberosum]	4	-
Soltu.DM.11G010520	"Uncharacterized protein"	PREDICTED: uncharacterized protein LOC102589309 [Solanum tuberosum]	4	-
Soltu.DM.11G010780	"feruloyl CoA ortho-hydroxylase 1-like"	hypothetical protein KY285_009066 [Solanum tuberosum]	4	-
Soltu.DM.11G012150	"Protein kinase domain-containing protein"	PREDICTED: serine/threonine-protein kinase-like protein CCR4 [Solanum tuberosum]	4	-
Soltu.DM.11G018230	"Uncharacterized protein"	PREDICTED: protein NLP7-like [Solanum tuberosum]	4	RWP-RK
Soltu.DM.11G022120	"F-box family protein"	F-box protein At2g27310 [Solanum verrucosum]	4	-
Soltu.DM.11G022440	"Metal ion binding protein"	PREDICTED: uncharacterized protein LOC102597591 [Solanum tuberosum]	4	-
Soltu.DM.11G024140	"Disease resistance protein R3a-like protein"	hypothetical protein KY289_009787 [Solanum tuberosum]	4	-
Soltu.DM.11G024150	"Homoserine dehydrogenase family protein"	hypothetical protein KY289_009016 [Solanum tuberosum]	4	-
Soltu.DM.11G024160	"Homoserine dehydrogenase family protein"	PREDICTED: homoserine dehydrogenase-like [Solanum tuberosum]	4	-
Soltu.DM.11G024290	"Anthranilate N-benzoyltransferase protein"	PREDICTED: agmatine coumaroyltransferase-2-like isoform X1 [Solanum tuberosum]	4	-
Soltu.DM.11G024590	"Regulator of gene silencing"	PREDICTED: putative calcium-binding protein CML19 [Solanum tuberosum]	4	-
Soltu.DM.11G024610	"Regulator of gene silencing"	PREDICTED: putative calcium-binding protein CML19 [Solanum tuberosum]	4	-
Soltu.DM.11G024620	"Regulator of gene silencing"	PREDICTED: putative calcium-binding protein CML19 [Solanum tuberosum]	4	-
Soltu.DM.11G026500	"ZPT2-13"	hypothetical protein KY284_008723 [Solanum tuberosum]	4	C2H2
Soltu.DM.11G026510	"ZPT2-13"	PREDICTED: zinc finger protein ZAT11-like [Solanum tuberosum]	4	C2H2
Soltu.DM.11G026560	"ZPT2-13"	PREDICTED: zinc finger protein ZAT11-like [Solanum tuberosum]	4	C2H2
Soltu.DM.11G026570	"ZPT2-13"	PREDICTED: zinc finger protein ZAT11-like [Solanum tuberosum]	4	C2H2
Soltu.DM.12G000120	"Disease resistance protein"	hypothetical protein KY289_009935 [Solanum tuberosum]	4	-
Soltu.DM.12G001170	"Trichohyalin"	PREDICTED: probable elastin-binding protein EbpS [Solanum tuberosum]	4	-
Soltu.DM.12G001430	"Uncharacterized protein"	PREDICTED: uncharacterized protein LOC107061032 [Solanum tuberosum]	4	-
Soltu.DM.12G001480	"Uncharacterized protein"	PREDICTED: late embryogenesis abundant protein Lea5 isoform X2 [Solanum tuberosum]	4	-
Soltu.DM.12G001760	"Invertase inhibitor"	PREDICTED: cell wall / vacuolar inhibitor of fructosidase 1 [Solanum tuberosum]	4	-
Soltu.DM.12G001810	"MYB transcription factor"	PREDICTED: transcription factor MYB108-like [Solanum tuberosum]	4	MYB
Soltu.DM.12G003230	"Rysto"	hypothetical protein KY289_012605 [Solanum tuberosum]	4	-
Soltu.DM.12G004050	"DNA-binding protein NtWRKY3"	PREDICTED: probable WRKY transcription factor 17 [Solanum tuberosum]	4	WRKY
Soltu.DM.12G005060	"Syringolide-induced protein 14-1-1"	PREDICTED: uncharacterized protein At1g76070-like [Solanum tuberosum]	4	-
Soltu.DM.12G005070	"RING-type domain-containing protein"	E3 ubiquitin-protein ligase ATL23-like [Solanum stenotomum]	4	-
Soltu.DM.12G006170	"Zinc finger DNA-binding protein"	PREDICTED: zinc finger protein ZAT10-like [Solanum tuberosum]	4	C2H2
Soltu.DM.12G006180	"Zinc-finger protein"	PREDICTED: zinc finger protein ZAT10-like [Solanum tuberosum]	4	C2H2
Soltu.DM.12G006800	"Arabinogalactan-protein"	hypothetical protein H5410_063093 [Solanum commersonii]	4	-
Soltu.DM.12G006810	"Arabinogalactan-protein"	hypothetical protein H5410_063098, partial [Solanum commersonii]	4	-
Soltu.DM.12G006820	"Arabinogalactan-protein"	hypothetical protein H5410_063098, partial [Solanum commersonii]	4	-
Soltu.DM.12G007120	"Dehydration-responsive element binding protein 3"	PREDICTED: ethylene-responsive transcription factor RAP2-13 [Solanum tuberosum]	4	AP2/ERF-ERF
Soltu.DM.12G007270	"Transcription factor TGA7"	PREDICTED: transcription factor TGA7 [Solanum tuberosum]	4	bZIP
Soltu.DM.12G007630	"Uncharacterized protein"	PREDICTED: uncharacterized protein LOC102600454 [Solanum tuberosum]	4	-
Soltu.DM.12G007830	"Putative thaumatin-like protein"	PREDICTED: pathogenesis-related protein R major form [Solanum tuberosum]	4	-
Soltu.DM.12G007890	"Thaumatin"	thaumatin-like protein [Solanum stenotomum]	4	-
Soltu.DM.12G010150	"Uncharacterized protein"	PREDICTED: uncharacterized protein LOC102597263 [Solanum tuberosum]	4	-
Soltu.DM.12G010320	"AP2/ERF domain-containing transcription factor"	hypothetical protein KY289_012379 [Solanum tuberosum]	4	AP2/ERF-ERF
Soltu.DM.12G012210	"Uncharacterized protein"	uncharacterized protein LOC125811231 isoform X1 [Solanum verrucosum]	4	-
Soltu.DM.12G019530	"Putative serine carboxypeptidase-like 18-like"	hypothetical protein KY290_012252 [Solanum tuberosum]	4	-
Soltu.DM.12G020410	"Uncharacterized protein"	hypothetical protein EJD97_013616 [Solanum chilense]	4	-
Soltu.DM.12G020770	"Xyloglucan endotransglucosylase/hydrolase"	hypothetical protein KY290_011099 [Solanum tuberosum]	4	-
Soltu.DM.12G022060	"NDR1"	PREDICTED: protein NDR1-like [Solanum tuberosum]	4	-
Soltu.DM.12G022230	"Scarecrow"	PREDICTED: scarecrow-like protein 21 [Solanum tuberosum]	4	GRAS
Soltu.DM.12G022680	"Receptor protein kinase"	PREDICTED: probable receptor-like protein kinase At1g33260 [Solanum tuberosum]	4	-
Soltu.DM.12G022710	"Receptor protein kinase"	PREDICTED: probable receptor-like protein kinase At1g33260 [Solanum tuberosum]	4	-
Soltu.DM.12G022800	"Ethylene-responsive element binding factor"	PREDICTED: ethylene-responsive transcription factor 4-like [Solanum tuberosum]	4	AP2/ERF-ERF
Soltu.DM.12G023620	"F-box family protein"	PREDICTED: F-box protein At3g07870-like [Solanum tuberosum]	4	-
Soltu.DM.12G025110	"Uncharacterized protein"	PREDICTED: uncharacterized protein LOC102598300 [Solanum tuberosum]	4	-
Soltu.DM.12G025380	"Malic enzyme"	PREDICTED: NADP-dependent malic enzyme [Solanum tuberosum]	4	-
Soltu.DM.12G025910	"Calmodulin binding protein"	PREDICTED: IQ domain-containing protein IQM1 [Solanum tuberosum]	4	-
Soltu.DM.12G025950	"DDE Tnp4 domain-containing protein"	PREDICTED: uncharacterized protein LOC102592929 [Solanum tuberosum]	4	-
Soltu.DM.12G026270	"Jasmonate ZIM-domain protein 1"	PREDICTED: protein TIFY 10A [Solanum tuberosum]	4	Tify
Soltu.DM.12G026290	"AP2/ERF domain-containing transcription factor"	PREDICTED: ethylene-responsive transcription factor ERF017 [Solanum tuberosum]	4	AP2/ERF-ERF
Soltu.DM.12G027170	"Uncharacterized protein"	PREDICTED: uncharacterized protein LOC102599166 [Solanum tuberosum]	4	-
Soltu.DM.12G027810	"Uncharacterized protein"	PREDICTED: uncharacterized protein LOC102584514 [Solanum tuberosum]	4	-
Soltu.DM.12G027920	"UDP-glucuronate 5-epimerase"	PREDICTED: UDP-glucuronate 4-epimerase 1-like [Solanum tuberosum]	4	-
Soltu.DM.12G029250	"Uncharacterized protein"	hypothetical protein H5410_059008 [Solanum commersonii]	4	-
Soltu.DM.12G029320	"Calmodulin-binding protein"	PREDICTED: uncharacterized protein LOC102591277 [Solanum tuberosum]	4	-
Soltu.DM.12G029480	"Uncharacterized protein"	receptor-like protein 6 [Solanum verrucosum]	4	-
novel.1154	"Uncharacterized protein"	hypothetical protein KY284_020023 [Solanum tuberosum]	4	-
novel.1204	"Deoxyuridine 5'-triphosphate nucleotidohydrolase"	PREDICTED: deoxyuridine 5'-triphosphate nucleotidohydrolase-like [Solanum tuberosum]	4	-
novel.1289	-	-	4	-
novel.1411	-	-	4	-
novel.1422	"Late embryogenis abundant protein 5"	PREDICTED: late embryogenesis abundant protein Lea5-like [Solanum tuberosum]	4	-
novel.1443	"Uncharacterized protein"	hypothetical protein KY290_008271 [Solanum tuberosum]	4	-
novel.1550	"Uncharacterized protein"	TPA_asm: hypothetical protein HUJ06_012934 [Nelumbo nucifera]	4	-
novel.1595	"Receptor protein kinase"	hypothetical protein KY290_028313 [Solanum tuberosum]	4	-
novel.1596	"non-functional pseudokinase ZED1-like"	hypothetical protein KY290_028313 [Solanum tuberosum]	4	-
novel.1704	"Uncharacterized protein"	hypothetical protein EJD97_023073 [Solanum chilense]	4	-
novel.1766	"Uncharacterized protein"	hypothetical protein H5410_037168 [Solanum commersonii]	4	-
novel.1799	-	hypothetical protein KY290_031068 [Solanum tuberosum]	4	-
novel.1973	"Uncharacterized protein"	uncharacterized protein LOC107027413 [Solanum pennellii]	4	-
novel.1977	"Uncharacterized protein"	hypothetical protein KY289_023617 [Solanum tuberosum]	4	-
novel.2127	"Uncharacterized protein"	-	4	-
novel.2496	"Tir-nbs-lrr resistance protein"	PREDICTED: TMV resistance protein N-like [Solanum tuberosum]	4	-
novel.25	"mRNA cap-binding protein"	hypothetical protein C4D60_Mb04t10710 [Musa balbisiana]	4	-
novel.26	"Photosystem II 5 kDa protein, chloroplast"	photosystem II 5 kDa protein, chloroplastic-like [Solanum verrucosum]	4	-
novel.2667	-	-	4	-
novel.2760	"Hin1"	PREDICTED: protein YLS9-like [Solanum tuberosum]	4	-
novel.290	"Uncharacterized protein"	hypothetical protein KY289_002070 [Solanum tuberosum]	4	-
novel.3012	"Putative polyprotein"	LOW QUALITY PROTEIN: uncharacterized protein LOC107027889 [Solanum pennellii]	4	-
novel.3024	"VQ domain-containing protein"	hypothetical protein KY289_010756 [Solanum tuberosum]	4	-
novel.3176	"Uncharacterized protein"	hypothetical protein H5410_059500 [Solanum commersonii]	4	-
novel.3188	"Uncharacterized protein"	hypothetical protein EJD97_020335 [Solanum chilense]	4	-
novel.380	"Uncharacterized protein"	hypothetical protein EJD97_003713 [Solanum chilense]	4	-
novel.383	"Uncharacterized protein"	hypothetical protein KY284_003221 [Solanum tuberosum]	4	-
novel.404	"Uncharacterized protein"	hypothetical protein KY285_018164 [Solanum tuberosum]	4	-
novel.484	"Uncharacterized protein"	hypothetical protein EJD97_012529, partial [Solanum chilense]	4	-
novel.503	-	hypothetical protein KY285_013303 [Solanum tuberosum]	4	-
novel.522	"DVL protein"	hypothetical protein H5410_006706 [Solanum commersonii]	4	-
novel.532	"Putative ovule protein"	hypothetical protein H5410_016251 [Solanum commersonii]	4	-
novel.650	"Uncharacterized protein"	hypothetical protein EJD97_009562 [Solanum chilense]	4	-
novel.696	"Putative ovule protein"	hypothetical protein H5410_036075, partial [Solanum commersonii]	4	-

## Sheet: Table S6
Table S6 List of the quantitative real-time PCR primers used in this study.
Primer name	ID	Sequence
StPAL-F	Soltu.DM.09G005700	TCACTAAGGCTCTCTCTAGCGT
StPAL-R		CTCCCATAGCAACCTCGTCG
StCHI3-F	Soltu.DM.05G022280	GCGCAGGGAATAGAGGTTTG
StCHI3-R		GCAAGATCATAGTCACTCGAGTG
StF3H-F	Soltu.DM.02G023850	CTCTTACAGAGATGGAGTGGTGG
StF3H-R		CTATCGCGATAATAATTTGTTGCCC
StANS-F	Soltu.DM.08G026700	TGACTACATTCCAGCAACAAG
StANS-R		ACTCACATCAGTATGAGCTTCA
StMYB3-F	Soltu.DM.05G004700	CTGCTGGTCTGCTTCGTTG
StMYB3-R		TTCTTCCCGGCAATCTTCCTG
StDFR-F	Soltu.DM.02G024900	GTTCCTACTGAGTTTAAGGGTATCGA
StDFR-R		GAATGGGAATTGCTTCTTTGTCTC
EF1α-F		ATTGGAAACGGATATGCTCCA
EF1α-R		TCCTTACCTGAACGCCTGTCA

## Sheet: Table S7
Table S7 Description and application of online databases and bioinformatic tools.
Tool/Database	Description (English)	Main Application	Website
Spud DB	Potato genome database	Retrieval of genome sequences and gene annotation	https://spuddb.uga.edu/
NCBI	National Center for Biotechnology Information	Gene/protein sequence acquisition, alignment, annotation	https://www.ncbi.nlm.nih.gov/
Plant-mPLoc	Subcellular localization predictor for plant proteins	Prediction of subcellular localization	http://www.csbio.sjtu.edu.cn/bioinf/plant-multi/
JASPAR	Transcription factor binding site database	Prediction of transcription factor binding motifs	https://jaspar.genereg.net/
PlantCARE	Plant cis-regulatory element database	Analysis of promoter cis-acting elements	http://bioinformatics.psb.ugent.be/webtools/plantcare/html
MEGA	Molecular Evolutionary Genetics Analysis software	Phylogenetic tree construction and evolutionary analysis	https://www.megasoftware.net/
